# Supplementary material for: Analysis of the light intensity dependence of the growth of Synechocystis and of the light distribution in a photobioreactor energized by 635 nm light
Source: PeerJ. 2018 Jul 27;6:e5256. doi: 10.7717/peerj.5256 (PMC6065478; doi:10.7717/peerj.5256)
Supplement: Supplemental Information 2 — This file reports photobioreactor setting variables and numerical data enabling quantification of Synechocystis physiological features. This file refers to the biological replicate no. 2. [file peerj-06-5256-s002.csv]

NAME	Ale photoihibition 15
GROUP_TYPE	[unknown]
GROUP_NAME	SN-FMT-BR-100-group
GROUP_ID	group-10514
START	5-mag-2017 15.57.26
PLANNED_DURATION	20d 00:00:00
PLANNED_DURATION_SEC	1728000
DURATION	20d 00:00:01
DURATION_SEC	1728001
INOCULUM	?
MEDIUM	BG11 v3
ORGANISM	Synechocystis WT
GASSING	150 ml/min
TERMINATION	finished
TIME_FORMAT	HOURS
TIME_FROM_SEC	0
TIME_TO_SEC	1728001
NOTES	Sample at h66.91, OD730=0.436 OD685=0.562 OD634=0.600 PBR720=0.222
pump check around 70.59 (50uE)
1ml: 0m7.61
2ml: 0m15.01
3ml: 0m22.64
1ml: 0m7.58
2ml: 0m15.31
3ml: 0m22.81
change light intensity at 200 uE around 70.68
around 91.9
1ml: 0m7.48
2ml: 0m14.83
3ml: 0m22.44
1ml: 0m7.78
2ml: 0m15.04
3ml: 0m22.4
around 93.27
1ml: 0m7.64
2ml: 0m15.07
3ml: 0m22.9
1ml: 0m7.37
2ml: 0m15.07
3ml: 0m22.63
around 95.41
1ml: 0m7.27
2ml: 0m14.68
3ml: 0m22.18
1ml: 0m7.60
2ml: 0m14.79
3ml: 0m22.4
change light intentity at 800
around 115.72
1ml: 0m7.63
2ml: 0m15.26
3ml: 0m22.73
1ml: 0m7.54
2ml: 0m14.89
3ml: 0m22.63
around 116.42
1ml: 0m7.83
2ml: 0m15.06
3ml: 0m22.93
1ml: 0m7.64
2ml: 0m15.27
3ml: 0m22.74
around 119.23
1ml: 0m7.38
2ml: 0m15.21
3ml: 0m22.67
1ml: 0m7.68
2ml: 0m15.14
3ml: 0m22.73
changed ligth intensity to 200 (at 119.23)
changed light intensity to950 (at 144.61)
around 160.86
1ml: 0m7.42
2ml: 0m15.23
3ml: 0m22.83
1ml: 0m7.48
2ml: 0m15.44
3ml: 0m22.86
around 166.46
1ml: 0m7.91
2ml: 0m15.26
3ml: 0m23.06
1ml: 0m7.61
2ml: 0m15.06
3ml: 0m22.7
changed light intensity to 200 (at 166.51)
around 191.24
1ml: 0m7.68
2ml: 0m15.17
3ml: 0m23.01
1ml: 0m7.82
2ml: 0m15.18
3ml: 0m22.89
1ml: 0m7.76
2ml: 0m14.97
3ml: 0m23.03
change light intensity at 1430 (191.24)
time	actinic-lights.light-Blue	actinic-lights.light-Red	actinic-lights.light-total	flm.fm-Blue	flm.fm-Red	flm.ft-Blue	flm.ft-Red	flm.qy-Blue	flm.qy-Red	od-sensors.od-680	od-sensors.od-720	od-sensors.od-delta	od-sensors.od-division	probes.co2-medium	probes.o2	probes.ph	pumps.pump-0	thermo.temperature	thermo.thermo-reg
0		50	50
0.016667										0.34866	0.22485	0.12382	155.066		200.5	74.663		29.724
0.028333										0.34975	0.22635	0.1234	154.516		181	74.514		29.691
0.033333																	1881
0.05										0.34795	0.22652	0.12143	153.605		160	74.424		29.625
0.066667										0.34729	0.2253	0.12199	154.145		143.25	7.443		29.669
0.083333						74	572			0.34382	0.22323	0.12059	154.021		128.75	74.501		29.592
0.1										0.34266	0.2216	0.12105	154.627		114.75	74.579		29.589
0.116667										0.34088	0.21958	0.1213	155.242		106.75	7.465		29.553
0.133333										0.33803	0.21939	0.11863	154.072		96	74.767		29.534
0.15										0.33592	0.21604	0.11988	155.491		89.75	74.903		29.655
0.166667						51	570			0.33292	0.2139	0.11902	155.642		83	7.5		29.672
0.183333										0.3319	0.2136	0.1183	155.383		79	75.097		29.628
0.2										0.32959	0.21229	0.1173	155.252		73.5	75.168		29.608
0.216667										0.32783	0.21096	0.11687	155.402		71.75	75.058		29.644
0.233333																	n
0.25										0.32716	0.21199	0.11518	154.332		68.25	74.838		29.732
0.266667						48	584			0.32807	0.21033	0.11773	155.975		66.5	74.592		29.727
0.283333										0.32796	0.21025	0.11771	155.984		66.75	74.417		29.785
0.3										0.32669	0.2096	0.11709	155.863		63.75	74.352		29.766
0.316667										0.32782	0.21037	0.11745	15.583		63.25	74.359		29.84
0.333333										0.32916	0.2111	0.11806	155.924		62.25	74.404		29.862
0.35						46	630			0.32825	0.20935	0.1189	156.797		61.75	74.508		29.788
0.366667										0.32783	0.20976	0.11806	156.284		61.5	74.553		29.87
0.383333										0.3283	0.2099	0.1184	156.409		60.75	74.657		29.926
0.4										0.32846	0.20977	0.11869	156.579		61.5	7.476		29.931
0.416667										0.32873	0.21008	0.11864	156.476		60.5	74.851		29.903
0.433333						74	600			0.32895	0.20971	0.11924	15.686		61	74.942		29.92
0.45										0.32993	0.21029	0.11964	156.891		61	75.032		29.928
0.466667										0.33171	0.21259	0.11912	156.032		60.5	75.117		29.834
0.483333										0.33114	0.21149	0.11965	156.573		61.25	75.084		29.89
0.5										0.33049	0.21089	0.1196	15.671		60.75	74.929		29.823
0.516667						65	641			0.33033	0.20891	0.12142	158.124		61.25	74.689		29.821
0.533333										0.33145	0.21001	0.12144	157.824		62	74.501		29.771
0.55										0.32987	0.20963	0.12024	15.736		63.25	74.469		29.79
0.566667										0.33248	0.2113	0.12118	157.349		63	74.469		29.79
0.583333										0.33299	0.21334	0.11965	156.082		62.75	74.527		29.735
0.6						64	631			0.33267	0.21192	0.12075	156.981		62.75	74.566		29.771
0.616667										0.33258	0.21075	0.12183	157.809		63.5	74.611		29.812
0.633333										0.3328	0.2119	0.1209	157.058		62.5	74.734		29.779
0.65										0.33388	0.21218	0.1217	157.356		59.75	74.812		29.782
0.666667										0.33278	0.21141	0.12137	157.407		63.25	74.909		29.801
0.683333						70	606			0.33348	0.21191	0.12157	15.737		61.5	75.006		29.801
0.7										0.33416	0.21115	0.12301	158.258		64.5	75.091		29.766
0.716667										0.33343	0.21116	0.12227	157.902		65	75.071		29.832
0.733333										0.33552	0.21281	0.12271	157.662		64.25	74.903		29.804
0.75										0.33498	0.21168	0.12331	158.252		66.25	74.702		29.785
0.766667						64	641			0.33572	0.21375	0.12197	157.062		65.75	7.454		29.834
0.783333										0.33703	0.21367	0.12336	157.733		66.75	74.514		29.834
0.8										0.33531	0.21053	0.12478	159.268		67.75	74.495		29.903
0.816667										0.33796	0.21429	0.12367	157.715		68.75	7.454		29.87
0.833333										0.33681	0.21333	0.12347	157.878		67.5	74.598		29.829
0.85						73	668			0.33631	0.21271	0.1236	158.107		69	74.657		29.777
0.866667										0.33875	0.21457	0.12418	157.872		69.75	74.741		29.89
0.883333										0.33743	0.21163	0.1258	159.441		69.5	74.851		29.89
0.9										0.33878	0.2129	0.12588	159.127		68.75	74.935		29.906
0.916667										0.33835	0.21262	0.12572	159.129		72	75.039		29.87
0.933333						79	671			0.33782	0.21219	0.12563	159.204		69.25	75.123		29.926
0.95										0.33913	0.21363	0.12549	158.743		70.5	75.175		29.884
0.966667										0.33884	0.2127	0.12614	159.303		70.5	7.511		29.865
0.983333										0.3419	0.21583	0.12608	158.417		70.25	74.877		29.895
1										0.34024	0.21328	0.12696	159.528		71	7.465		29.873
1.016.667						75	662			0.34065	0.21528	0.12537	158.236		70.5	74.449		29.834
1.033.333										0.34116	0.21426	0.12689	159.223		70.25	74.417		29.873
1.05										0.3413	0.2151	0.1262	158.673		72.25	74.411		29.843
1.066.667										0.34254	0.21492	0.12762	159.382		72.25	74.437		29.876
1.083.333										0.34265	0.2159	0.12675	158.709		73.25	74.508		29.95
1.1						56	648			0.34322	0.21518	0.12804	159.502		71.5	74.611		29.873
1.116.667										0.34386	0.21486	0.12901	160.044		72.75	74.709		29.884
1.133.333										0.34426	0.21474	0.12952	160.312		75.5	74.819		29.862
1.15										0.34259	0.21398	0.12861	160.104		73.5	74.864		29.898
1.166.667										0.34469	0.21563	0.12906	15.985		74.75	75.032		29.848
1.183.333						79	651			0.34492	0.21614	0.12878	159.582		75.75	75.084		29.912
1.2										0.34496	0.21552	0.12944	16.006		73.75	75.136		29.892
1.216.667										0.34532	0.21593	0.1294	159.927		77.25	75.058		29.906
1.233.333										0.34468	0.21465	0.13003	160.578		75.75	74.864		29.923
1.25										0.34686	0.21699	0.12987	159.853		73.75	74.605		29.912
1.266.667						69	675			0.34517	0.21636	0.12881	159.534		76.5	74.449		29.879
1.283.333										0.34644	0.2159	0.13054	160.466		77.5	74.398		29.89
1.3										0.34757	0.2159	0.13167	160.984		76	74.398		29.901
1.316.667										0.34843	0.21817	0.13026	159.704		76.5	74.443		29.967
1.333.333										0.34746	0.21691	0.13055	160.187		76.75	74.514		29.884
1.35						78	674			0.34824	0.21682	0.13142	160.612		80.25	74.592		29.928
1.366.667										0.3499	0.21845	0.13145	160.176		77.25	74.702		29.959
1.383.333										0.34957	0.21759	0.13197	160.652		79	7.478		29.942
1.4										0.34957	0.21713	0.13243	160.991		78.25	74.903		29.89
1.416.667										0.34828	0.21667	0.13161	160.742		78.5	74.987		29.92
1.433.333						70	652			0.35131	0.21848	0.13283	160.795		79.5	75.084		29.901
1.45										0.3504	0.21676	0.13364	161.654		79	75.123		29.901
1.466.667										0.34999	0.21654	0.13345	16.163		80	75.052		29.934
1.483.333										0.3503	0.21728	0.13302	161.221		80	74.832		29.931
1.5										0.35413	0.2199	0.13423	16.104		80	74.644		29.879
1.516.667						71	643			0.35265	0.21899	0.13365	161.032		81	7.456		29.906
1.533.333										0.35265	0.21852	0.13413	161.381		80.25	74.527		29.931
1.55										0.35331	0.21834	0.13497	161.819		80.75	74.547		29.873
1.566.667										0.35273	0.21837	0.13436	161.528		81	74.573		29.926
1.583.333										0.35357	0.21902	0.13455	161.431		81.5	74.644		29.948
1.6						81	650			0.35384	0.21916	0.13468	16.145		82.5	74.741		29.939
1.616.667										0.35414	0.21909	0.13504	161.638		82	74.864		29.92
1.633.333										0.35732	0.22085	0.13647	161.791		84.75	74.948		29.948
1.65										0.35421	0.21912	0.13509	161.652		82.75	75.032		30.017
1.666.667										0.35521	0.21973	0.13548	161.659		84	75.104		29.89
1.683.333						78	639			0.35516	0.2188	0.13635	162.317		83	7.511		29.967
1.7										0.35605	0.21967	0.13639	162.087		83.75	74.948		29.942
1.716.667										0.35618	0.21895	0.13723	162.678		83.5	74.702		29.928
1.733.333										0.35772	0.22062	0.1371	162.145		85	74.573		29.884
1.75										0.35839	0.22137	0.13702	161.894		84.75	74.534		29.948
1.766.667						47	681			0.35722	0.22017	0.13705	162.245		84.5	74.534		29.97
1.783.333										0.3595	0.22014	0.13936	163.307		85	74.553		29.95
1.8										0.36041	0.22213	0.13828	162.253		84.75	74.618		29.964
1.816.667										0.35835	0.22076	0.13759	162.327		85.75	74.709		29.926
1.833.333										0.36101	0.22222	0.13879	162.458		85.75	74.793		29.983
1.85						76	660			0.35874	0.22034	0.13841	162.815		86	74.903		29.994
1.866.667										0.35976	0.22048	0.13927	163.168		84.5	74.994		29.967
1.883.333										0.36048	0.2214	0.13908	16.282		86.5	75.078		29.972
1.9										0.36075	0.22246	0.13829	162.162		86	75.188		30
1.916.667										0.36177	0.22212	0.13965	162.869		84	7.513		29.95
1.933.333						81	676			0.36178	0.22197	0.13981	162.985		88	75.013		29.95
1.95										0.36319	0.22319	0.14	162.727		87.25	74.754		29.934
1.966.667										0.36302	0.22207	0.14095	163.474		87.75	74.514		29.937
1.983.333										0.36461	0.2241	0.14051	162.699		89	74.404		29.959
2										0.36452	0.22335	0.14117	163.204		87.5	74.378		29.901
2.016.667						41	653			0.36551	0.22378	0.14173	163.337		84.25	74.424		29.975
2.033.333										0.36479	0.22356	0.14123	163.172		89.75	74.475		29.937
2.05										0.36567	0.22411	0.14156	163.165		89.25	7.454		29.901
2.066.667										0.36502	0.22233	0.14269	164.176		89.5	74.657		29.912
2.083.333										0.36563	0.22307	0.14256	163.907		91.25	74.734		29.895
2.1						64	634			0.36717	0.22447	0.1427	163.571		89.5	74.864		29.948
2.116.667										0.3672	0.22499	0.1422	163.204		89.75	74.942		29.914
2.133.333										0.36621	0.22386	0.14235	163.589		91.25	75.058		29.923
2.15										0.36659	0.22304	0.14355	164.358		91.75	75.155		29.881
2.166.667										0.36757	0.22502	0.14256	163.354		91.25	75.117		29.997
2.183.333																	1881
2.2						61	658			0.36567	0.22381	0.14186	163.382		90.5	74.922		29.89
2.216.667										0.36349	0.22108	0.14241	164.415		89.75	74.728		29.901
2.233.333										0.36153	0.22136	0.14017	163.325		91.25	74.488		29.887
2.25										0.35891	0.21948	0.13943	163.528		92.25	74.411		29.837
2.266.667										0.35727	0.21758	0.13969	164.203		88	74.378		29.823
2.283.333						69	649			0.35534	0.21635	0.13899	164.243		91.5	74.443		29.812
2.3										0.35407	0.21583	0.13824	164.053		88.5	74.527		29.743
2.316.667										0.35181	0.21319	0.13861	165.019		89	74.644		29.768
2.333.333										0.35002	0.21452	0.1355	163.165		89.25	74.728		29.766
2.35										0.34683	0.21076	0.13607	164.561		88.25	74.845		29.766
2.366.667																	n
2.383.333						72	640			0.34692	0.21264	0.13428	163.151		87.75	74.929		29.774
2.4										0.3487	0.2132	0.1355	163.557		89.25	75.013		29.826
2.416.667										0.34862	0.21328	0.13533	163.451		88.5	75.117		29.76
2.433.333										0.34802	0.21165	0.13637	16.443		90	75.097		29.895
2.45										0.34773	0.21116	0.13657	164.678		90.5	74.942		29.884
2.466.667						93	621			0.34859	0.21141	0.13718	164.888		90	74.683		29.95
2.483.333										0.34868	0.21189	0.13679	16.456		92	74.573		29.937
2.5										0.35069	0.21229	0.1384	165.195		87.75	74.521		29.964
2.516.667										0.35098	0.21328	0.1377	164.564		92.25	74.534		30.008
2.533.333										0.35016	0.21173	0.13843	165.383		92.25	74.547		30.025
2.55						86	645			0.35113	0.2132	0.13793	164.697		91.75	74.605		29.972
2.566.667										0.35176	0.21422	0.13754	164.202		93.5	74.702		30.006
2.583.333										0.3527	0.21439	0.1383	164.509		92.75	74.799		30.072
2.6										0.35221	0.21238	0.13983	16.584		92.75	74.877		30.086
2.616.667										0.35382	0.21507	0.13875	164.515		90.75	74.968		30.047
2.633.333						50	623			0.35418	0.21387	0.14032	16.561		91.25	75.058		30.033
2.65										0.35534	0.2159	0.13944	164.585		98.75	75.123		29.931
2.666.667										0.35537	0.21562	0.13976	164.817		93.25	75.052		30
2.683.333										0.35498	0.21431	0.14067	165.641		94.5	74.838		29.948
2.7										0.35572	0.21609	0.13963	164.617		94.5	74.657		29.884
2.716.667						64	649			0.35668	0.21696	0.13971	164.396		93.5	74.573		29.989
2.733.333										0.35815	0.21741	0.14074	164.738		94.5	74.521		29.953
2.75										0.35793	0.21715	0.14078	164.833		94.75	74.547		29.934
2.766.667										0.35856	0.21732	0.14124	16.499		94.75	74.585		29.884
2.783.333										0.35832	0.21697	0.14135	165.147		94.75	74.644		29.884
2.8						92	639			0.35892	0.21731	0.14162	16.517		95	74.741		29.895
2.816.667										0.35913	0.21708	0.14205	165.435		96	74.825		29.84
2.833.333										0.35906	0.21804	0.14102	164.674		96.5	74.929		29.818
2.85										0.35968	0.21909	0.14059	164.172		95.25	75.019		29.931
2.866.667										0.3591	0.21751	0.1416	1.651		97.25	75.117		29.92
2.883.333						56	660			0.36068	0.21875	0.14194	164.886		96.75	75.091		29.862
2.9										0.36148	0.22009	0.14139	164.245		96.5	74.955		29.92
2.916.667										0.36103	0.21769	0.14334	165.845		97.25	74.722		29.884
2.933.333										0.36137	0.21901	0.14236	164.999		97.5	74.521		29.898
2.95										0.36264	0.22012	0.14252	164.745		98.75	74.346		29.953
2.966.667						88	647			0.36356	0.22078	0.14278	164.673		98	74.365		29.892
2.983.333										0.36279	0.21914	0.14365	16.555		98.25	74.385		29.937
3										0.3638	0.22022	0.14359	165.203		98.75	74.462		29.964
3.016.667										0.36551	0.2196	0.14591	166.442		98.75	7.454		30.003
3.033.333										0.36448	0.21964	0.14484	165.943		99	74.618		30.003
3.05						60	659			0.36392	0.21939	0.14453	165.876		97	74.722		29.95
3.066.667										0.36562	0.21988	0.14575	166.285		100.5	74.825		29.986
3.083.333										0.36513	0.21997	0.14516	16.599		99.75	74.909		29.989
3.1										0.36616	0.2202	0.14596	166.283		98	75.032		29.975
3.116.667										0.36688	0.22074	0.14614	166.206		99	75.136		30.011
3.133.333						55	641			0.36707	0.22069	0.14637	166.325		99.5	75.117		29.986
3.15										0.36654	0.2199	0.14664	166.687		98.75	74.961		30
3.166.667										0.36871	0.22123	0.14747	16.666		100.25	74.741		29.986
3.183.333										0.36965	0.22217	0.14749	166.385		101.25	74.585		29.964
3.2										0.3695	0.22195	0.14755	166.479		101.75	74.534		30
3.216.667						43	657			0.36893	0.22193	0.147	166.239		101.25	74.527		29.972
3.233.333										0.3689	0.22196	0.14694	166.198		101.5	74.579		30.011
3.25										0.37029	0.22207	0.14822	166.745		102.25	74.637		29.895
3.266.667										0.3706	0.22302	0.14758	166.172		102.5	74.728		29.95
3.283.333										0.36975	0.22204	0.1477	166.519		102.25	74.851		30.022
3.3						60	636			0.37049	0.22199	0.14849	166.892		101.75	74.916		29.994
3.316.667										0.37303	0.2232	0.14984	167.132		106.75	74.994		30.006
3.333.333										0.37286	0.22432	0.14854	16.622		102.25	75.104		30.006
3.35										0.37325	0.22314	0.15011	167.272		103.5	75.181		30.08
3.366.667										0.37208	0.22388	0.1482	166.197		103	75.084		30.055
3.383.333						67	609			0.37405	0.22399	0.15006	166.995		103.5	74.883		29.972
3.4										0.37523	0.22356	0.15167	167.844		104.5	74.663		30
3.416.667										0.37442	0.2256	0.14882	165.966		102	74.488		29.931
3.433.333																	1881
3.45										0.37207	0.22279	0.14928	167.005		103.25	74.424		30.008
3.466.667										0.37021	0.22068	0.14954	167.762		102	74.475		29.961
3.483.333						58	628			0.36937	0.21966	0.14971	168.154		101	74.547		29.945
3.5										0.36701	0.21939	0.14761	167.281		100.75	74.618		29.879
3.516.667										0.36355	0.21726	0.1463	167.339		100.75	74.734		29.818
3.533.333										0.3609	0.21601	0.14489	167.076		100.25	74.832		29.749
3.55										0.35932	0.21603	0.14329	166.327		100.5	74.942		29.81
3.566.667						47	629			0.35803	0.21357	0.14446	167.642		98.5	75.052		29.716
3.583.333										0.35469	0.21202	0.14266	167.287		98.25	75.162		29.741
3.6										0.35378	0.2123	0.14148	166.644		99	75.052		29.719
3.616.667										0.35004	0.20879	0.14125	16.765		97.5	74.799		29.763
3.633.333																	n
3.65										0.35074	0.20969	0.14105	167.264		96.5	74.585		29.724
3.666.667						60	581			0.35081	0.2098	0.14101	167.213		97.75	74.443		29.768
3.683.333										0.35138	0.21024	0.14113	167.129		97.75	74.378		29.735
3.7										0.35218	0.20928	0.1429	168.281		99.75	74.359		29.818
3.716.667										0.35211	0.21124	0.14086	166.683		102.75	74.411		29.895
3.733.333										0.35343	0.21166	0.14177	166.978		99.5	74.501		29.87
3.75						82	606			0.35294	0.21165	0.14129	166.753		100	74.592		29.917
3.766.667										0.35436	0.21106	0.1433	167.895		101.75	7.467		30.011
3.783.333										0.35443	0.21067	0.14376	168.237		100.25	74.786		29.95
3.8										0.35531	0.21215	0.14316	167.478		101.75	74.877		29.981
3.816.667										0.35606	0.21219	0.14388	167.808		104.75	7.5		30.028
3.833.333						88	597			0.35488	0.21122	0.14367	168.018		104	75.052		30.03
3.85										0.3555	0.21161	0.14389	167.997		101.75	75.162		30.091
3.866.667										0.35802	0.21387	0.14415	167.404		103.25	75.155		30.044
3.883.333										0.35695	0.21258	0.14437	167.913		103.25	75.013		30.077
3.9										0.35696	0.21267	0.1443	16.785		106.5	74.754		30.041
3.916.667						96	583			0.35752	0.2123	0.14522	168.402		102.5	74.534		30.069
3.933.333										0.35846	0.21355	0.1449	167.853		104	74.424		30.039
3.95										0.35792	0.21182	0.1461	168.976		99	74.417		30.047
3.966.667										0.35948	0.21319	0.14629	168.618		103.5	74.424		30.022
3.983.333										0.36011	0.21358	0.14652	168.603		102.75	74.475		30.088
4						57	598			0.35952	0.21265	0.14687	169.069		104.25	74.566		30.091
4.016.667										0.36051	0.21336	0.14716	168.974		105.25	74.702		30.03
4.033.333										0.36107	0.21326	0.14781	169.308		104.75	74.734		30.025
4.05										0.36193	0.21369	0.14824	169.373		104	74.851		30.055
4.066.667										0.36263	0.21508	0.14755	1.686		104	74.929		30.011
4.083.333						48	633			0.36141	0.21351	0.1479	16.927		105.25	75.045		30.033
4.1										0.36252	0.2156	0.14692	168.142		107	75.123		29.981
4.116.667										0.36421	0.2162	0.14801	168.459		105.5	7.513		30.019
4.133.333										0.36337	0.21394	0.14943	169.844		106	74.948		30.008
4.15										0.3631	0.21481	0.1483	169.037		106	74.709		29.986
4.166.667						61	622			0.36494	0.21562	0.14932	169.252		105.25	74.527		30.006
4.183.333										0.3639	0.21488	0.14903	169.355		106.25	74.424		30.011
4.2										0.36602	0.21713	0.14888	168.568		106	74.411		29.989
4.216.667										0.36564	0.2169	0.14875	168.579		106.25	74.424		30.047
4.233.333										0.36515	0.21611	0.14904	168.964		106.5	74.469		30.008
4.25						103	616			0.36636	0.21786	0.1485	16.816		105.75	74.547		30.041
4.266.667										0.36747	0.21768	0.14979	168.814		106.5	74.637		30.006
4.283.333										0.36634	0.21744	0.1489	168.477		107.75	74.741		30.022
4.3										0.36603	0.21615	0.14988	169.342		106	74.851		30.039
4.316.667										0.36884	0.21785	0.15099	169.309		104.25	74.929		29.964
4.333.333						37	614			0.36868	0.21852	0.15016	168.718		106.5	75.045		29.989
4.35										0.36936	0.21837	0.15098	16.914		107.5	75.117		30
4.366.667										0.3694	0.21886	0.15054	168.787		108	75.104		29.967
4.383.333										0.3697	0.21847	0.15124	169.226		109.5	74.994		29.959
4.4										0.37201	0.22045	0.15156	168.753		109.75	74.728		29.92
4.416.667						81	601			0.37089	0.21867	0.15222	169.611		108.25	74.508		29.931
4.433.333										0.37104	0.21953	0.15151	169.014		108.5	74.391		29.986
4.45										0.37125	0.22022	0.15104	168.586		109.25	74.359		29.956
4.466.667										0.37024	0.21853	0.15171	169.423		107.75	74.411		29.953
4.483.333										0.37309	0.22012	0.15296	16.949		107.25	74.469		30.019
4.5						70	619			0.37514	0.22073	0.15441	169.956		109.25	74.547		30.017
4.516.667										0.37326	0.22036	0.1529	169.386		109.25	7.465		29.978
4.533.333										0.3743	0.22069	0.1536	169.601		112	74.754		29.972
4.55										0.37461	0.21978	0.15482	170.443		109	74.845		29.981
4.566.667										0.37548	0.22261	0.15287	168.672		110.5	74.929		30.014
4.583.333						59	607			0.37619	0.22217	0.15403	169.329		109.75	75.039		29.994
4.6										0.37543	0.22188	0.15354	1.692		112	75.117		29.983
4.616.667										0.37637	0.22283	0.15354	168.906		113	75.104		29.978
4.633.333										0.37625	0.22302	0.15324	168.712		112.5	74.935		29.989
4.65										0.37695	0.22269	0.15426	169.271		111.75	74.747		29.994
4.666.667						74	621			0.37672	0.22243	0.15429	169.367		111.5	74.521		29.967
4.683.333										0.37725	0.22283	0.15442	169.301		110.75	74.417		29.975
4.7										0.38015	0.2248	0.15534	1.691		110.5	74.372		30.036
4.716.667										0.37758	0.22207	0.15551	17.003		112	7.443		29.981
4.733.333										0.3797	0.22428	0.15542	169.296		111.75	74.456		30.028
4.75						62	603			0.37998	0.22357	0.1564	169.956		112.25	7.456		29.994
4.766.667										0.37993	0.22313	0.15679	17.027		114	74.637		30.011
4.783.333										0.3802	0.22336	0.15683	170.214		109.5	74.754		30.019
4.8										0.38034	0.22376	0.15658	169.975		114.75	74.858		30.069
4.816.667										0.38127	0.22302	0.15826	170.962		112	74.948		30.033
4.833.333						76	593			0.38211	0.22521	0.1569	169.671		115	75.045		30.088
4.85																	1881
4.866.667										0.37994	0.22447	0.15547	16.926		111.5	75.149		30.03
4.883.333										0.37713	0.22076	0.15637	170.831		108	75.058		29.961
4.9										0.37557	0.22058	0.155	170.269		111	74.851		29.937
4.916.667										0.37332	0.22027	0.15305	169.481		110	74.611		29.956
4.933.333						77	617			0.37143	0.21985	0.15158	168.947		108.75	74.449		29.959
4.95										0.36858	0.21747	0.15111	169.484		107.5	74.417		29.892
4.966.667										0.36737	0.21725	0.15012	169.102		106.75	74.437		29.821
4.983.333										0.36388	0.21394	0.14994	170.083		107.75	74.495		29.851
5										0.36217	0.21373	0.14844	169.451		106	74.579		29.801
5.016.667						58	591			0.36006	0.2126	0.14745	169.356		107.25	7.467		29.826
5.033.333										0.3576	0.21	0.14761	170.291		105	74.806		29.799
5.05																	n
5.066.667										0.35788	0.21061	0.14727	169.927		102.25	74.909		29.862
5.083.333										0.35725	0.21021	0.14703	169.945		104.75	75.026		29.859
5.1										0.35875	0.21076	0.148	170.221		108.75	75.097		29.879
5.116.667						84	578			0.35862	0.21122	0.1474	169.785		107	75.162		29.815
5.133.333										0.35969	0.21105	0.14863	170.424		107	75.058		29.939
5.15										0.35813	0.21161	0.14652	169.244		107.25	74.838		29.994
5.166.667										0.35994	0.21295	0.14699	169.023		109.25	74.611		29.978
5.183.333										0.361	0.21175	0.14925	170.482		108.5	74.462		29.997
5.2						20	574			0.36058	0.21187	0.14871	170.188		108.75	74.391		30.069
5.216.667										0.36215	0.21409	0.14806	16.916		109	74.398		30.058
5.233.333										0.36165	0.21285	0.1488	169.908		110.25	74.443		30.058
5.25										0.36264	0.21318	0.14946	170.106		109.5	74.534		30.05
5.266.667										0.36361	0.21519	0.14842	168.973		109.5	74.618		30.143
5.283.333						76	592			0.36364	0.2153	0.14834	168.897		110.75	74.728		30.149
5.3										0.36377	0.21412	0.14965	16.989		110.25	74.812		30.11
5.316.667										0.36442	0.21453	0.14988	169.863		111	74.916		30.069
5.333.333										0.3643	0.21387	0.15042	170.332		111.25	75.006		30.094
5.35										0.36362	0.21338	0.15024	170.408		109.5	75.078		30.047
5.366.667						86	562			0.36604	0.21482	0.15122	170.393		112	75.091		30.017
5.383.333										0.36588	0.21555	0.15032	169.737		111.75	74.935		29.981
5.4										0.36562	0.21428	0.15134	17.063		112.75	74.709		30.036
5.416.667										0.36604	0.21433	0.15171	170.783		109.75	74.579		29.967
5.433.333										0.366	0.21394	0.15205	171.071		112.25	74.495		29.97
5.45						56	581			0.36738	0.21373	0.15365	171.889		111.5	74.501		29.948
5.466.667										0.3679	0.21585	0.15204	170.438		111.25	74.553		29.92
5.483.333										0.36791	0.21483	0.15308	171.258		111.25	74.618		29.909
5.5										0.36858	0.2164	0.15218	170.325		111.75	74.702		29.834
5.516.667										0.36869	0.21588	0.15281	170.782		112.75	74.793		29.901
5.533.333						61	575			0.37087	0.21785	0.15302	170.239		111.75	74.883		29.901
5.55										0.3717	0.21768	0.15403	170.758		111	74.974		29.909
5.566.667										0.37172	0.21732	0.1544	171.049		112.25	75.058		29.978
5.583.333										0.37121	0.21678	0.15444	171.243		112.75	7.513		29.956
5.6										0.37105	0.21617	0.15488	171.649		114.75	75.162		29.906
5.616.667						67	576			0.37265	0.21823	0.15442	170.762		113	75.006		29.931
5.633.333										0.37244	0.21745	0.15499	171.277		113.5	74.754		29.906
5.65										0.37251	0.21694	0.15557	171.712		114	74.508		29.978
5.666.667										0.3735	0.21837	0.15513	17.104		114.25	74.411		29.934
5.683.333										0.37366	0.21852	0.15514	170.998		114.25	74.385		29.992
5.7						68	600			0.37566	0.21977	0.15589	170.932		114	74.424		29.931
5.716.667										0.37534	0.22013	0.15521	170.507		115.25	74.475		29.967
5.733.333										0.37557	0.22049	0.15508	170.336		116.75	74.566		29.978
5.75										0.37739	0.22159	0.1558	170.312		115.5	7.465		29.975
5.766.667										0.37806	0.22032	0.15774	171.596		114.25	74.741		29.964
5.783.333						63	574			0.3767	0.21968	0.15702	171.474		115.5	74.858		29.953
5.8										0.37769	0.21983	0.15786	171.808		115	74.955		29.992
5.816.667										0.37873	0.22168	0.15705	170.844		115.25	75.039		30.063
5.833.333										0.37863	0.22187	0.15676	170.652		115	75.149		29.986
5.85										0.37943	0.22121	0.15822	171.527		116	75.117		29.994
5.866.667						63	598			0.37943	0.22035	0.15907	17.219		116.5	74.961		30.014
5.883.333										0.38017	0.22294	0.15723	170.527		114.5	74.734		30.006
5.9										0.38111	0.22147	0.15963	172.078		113.5	74.521		30.003
5.916.667										0.38049	0.22182	0.15867	171.531		115.75	74.411		30.03
5.933.333										0.38193	0.22499	0.15694	169.751		115	74.404		30.006
5.95						58	591			0.38491	0.22524	0.15967	170.889		115.25	74.443		29.997
5.966.667																	1881
5.983.333										0.38201	0.22187	0.16014	172.179		115	74.488		29.97
6										0.379	0.22143	0.15757	171.161		112.75	74.598		29.914
6.016.667										0.37596	0.2183	0.15765	172.218		111.75	74.696		29.923
6.033.333										0.37476	0.21845	0.15631	171.557		110.5	74.793		29.881
6.05						84	598			0.37159	0.2157	0.15589	172.269		111	74.948		29.876
6.066.667										0.36878	0.21505	0.15373	171.487		108.75	75.045		29.79
6.083.333										0.36572	0.21382	0.1519	17.104		108	75.142		29.818
6.1										0.36334	0.21168	0.15167	17.165		107.25	75.045		29.721
6.116.667																	n
6.133.333										0.36434	0.21353	0.15081	170.629		106.75	74.858		29.801
6.15						58	576			0.36438	0.21254	0.15184	171.439		109	74.631		29.81
6.166.667										0.36655	0.21374	0.15281	171.495		110.25	74.534		29.848
6.183.333										0.36455	0.21242	0.15213	171.617		110.25	74.527		29.898
6.2										0.36623	0.21383	0.1524	17.127		111.25	74.534		29.948
6.216.667										0.36787	0.21457	0.1533	171.443		115	74.585		29.917
6.233.333						99	579			0.36747	0.21486	0.15262	171.032		111.75	74.657		29.948
6.25										0.36799	0.21467	0.15332	17.142		112.25	74.709		30.028
6.266.667										0.36794	0.21495	0.15299	171.175		112.5	74.838		30.028
6.283.333										0.36851	0.21568	0.15283	170.861		112.5	74.935		30.044
6.3										0.36952	0.21665	0.15287	170.564		112	75.032		30.055
6.316.667						75	580			0.36958	0.21497	0.15461	171.923		114.25	75.123		30.044
6.333.333										0.3692	0.21538	0.15381	171.414		113.25	75.175		30.132
6.35										0.37085	0.21729	0.15355	170.668		113.25	75.078		30.074
6.366.667										0.37078	0.21612	0.15466	17.156		115.25	74.896		30.033
6.383.333										0.37157	0.21626	0.15531	171.816		113.25	74.644		30.072
6.4						66	575			0.37073	0.21541	0.15532	172.105		114.5	74.514		30.077
6.416.667										0.37314	0.21773	0.15541	171.377		114.5	74.404		30.074
6.433.333										0.37325	0.21837	0.15488	170.922		116.5	74.404		30.036
6.45										0.37358	0.21732	0.15626	171.902		116.25	74.443		30.094
6.466.667										0.37303	0.2165	0.15653	172.299		115	74.547		30.132
6.483.333						65	564			0.37471	0.21829	0.15642	171.658		115.5	74.598		30.074
6.5										0.37467	0.21892	0.15575	171.143		115.25	74.702		30.014
6.516.667										0.37441	0.21751	0.1569	172.138		116.25	74.812		30.055
6.533.333										0.37412	0.21789	0.15623	1.717		116	74.922		30.025
6.55										0.37488	0.21673	0.15816	172.976		115.25	7.5		30.014
6.566.667						40	580			0.37555	0.21921	0.15635	171.323		115.5	75.084		30.05
6.583.333										0.37636	0.21839	0.15797	172.334		117.25	75.123		30.017
6.6										0.37665	0.21941	0.15724	171.664		116.75	75.091		30.03
6.616.667										0.37669	0.21879	0.1579	172.169		116.5	74.864		30.019
6.633.333										0.37626	0.21837	0.1579	172.309		118	74.618		30.088
6.65						82	578			0.37767	0.21977	0.1579	171.849		118	74.469		30.058
6.666.667										0.37873	0.21993	0.1588	172.207		117.5	74.411		30.108
6.683.333										0.3794	0.22019	0.1592	1.723		119	74.404		30.041
6.7										0.37823	0.21937	0.15887	172.421		117.75	74.443		30.039
6.716.667										0.37997	0.22032	0.15964	172.459		118	74.521		30.03
6.733.333						52	605			0.37941	0.21928	0.16013	173.024		116.75	74.611		29.97
6.75										0.38138	0.22102	0.16036	172.555		118.75	74.722		30.047
6.766.667										0.3807	0.22027	0.16043	172.835		117	74.786		30.05
6.783.333										0.3815	0.22036	0.16114	173.127		118.5	74.903		30.011
6.8										0.38153	0.22071	0.16082	172.863		116.75	7.5		29.997
6.816.667						63	596			0.38162	0.22105	0.16057	172.641		116.25	75.097		29.994
6.833.333										0.38312	0.22189	0.16122	172.658		118.25	75.175		30.014
6.85										0.38286	0.22314	0.15972	171.581		116	75.065		30.003
6.866.667										0.38288	0.22176	0.16112	172.656		117.5	7.487		29.928
6.883.333										0.3849	0.22299	0.16191	172.607		119.5	74.631		30.025
6.9						80	579			0.38499	0.22403	0.16096	171.849		120.25	74.482		29.994
6.916.667										0.38506	0.2242	0.16086	171.748		120.5	74.404		30.006
6.933.333										0.38582	0.22365	0.16217	172.513		120.25	74.437		30.028
6.95										0.38769	0.22417	0.16352	172.945		119.25	74.443		30.036
6.966.667										0.38549	0.2231	0.16239	172.787		120.75	7.456		29.978
6.983.333						58	590			0.38713	0.22404	0.16309	172.795		120.25	74.624		30.025
7										0.38823	0.22552	0.16271	172.151		119	74.709		29.959
7.016.667																	1881
7.033.333										0.38384	0.22217	0.16167	172.771		118.75	74.832		30.025
7.05										0.38259	0.22192	0.16067	172.399		117.75	74.948		30.036
7.066.667										0.38046	0.21996	0.1605	17.297		117.25	75.084		29.948
7.083.333						87	581			0.37836	0.21755	0.16081	173.918		115.5	75.175		29.876
7.1										0.3751	0.21788	0.15722	17.216		115.25	75.078		29.881
7.116.667										0.37266	0.21647	0.1562	172.157		114.5	74.845		29.804
7.133.333										0.37289	0.21474	0.15815	173.646		113.25	74.579		29.812
7.15										0.36786	0.21318	0.15468	172.559		112.75	7.443		29.823
7.166.667						39	560			0.36789	0.21214	0.15575	17.342		110.5	74.398		29.837
7.183.333										0.36477	0.21073	0.15404	173.097		111	74.411		29.843
7.2																	n
7.216.667										0.36628	0.21265	0.15363	172.248		110	74.443		29.843
7.233.333										0.36584	0.21129	0.15455	173.146		113	74.514		29.862
7.25										0.36575	0.21165	0.15411	172.813		111.75	74.605		29.887
7.266.667						77	570			0.36709	0.21215	0.15494	173.032		114.5	74.715		29.923
7.283.333										0.3664	0.2125	0.1539	17.242		114	74.786		29.961
7.3										0.36677	0.211	0.15577	173.823		114.75	7.489		29.964
7.316.667										0.36873	0.21353	0.1552	172.686		115.25	74.994		30.025
7.333.333										0.36964	0.21391	0.15573	172.804		115.75	75.097		30.003
7.35						27	595			0.36857	0.2122	0.15637	173.689		116.25	75.149		30.099
7.366.667										0.37013	0.21437	0.15576	172.659		117.75	75.052		30.116
7.383.333										0.36998	0.21298	0.157	173.716		116	7.487		30.091
7.4										0.36912	0.21316	0.15597	173.171		118.5	74.644		30.143
7.416.667										0.36923	0.21342	0.15581	173.005		118.75	74.437		30.041
7.433.333						82	562			0.37071	0.21378	0.15693	173.408		116.5	74.404		30.066
7.45										0.37155	0.21375	0.1578	173.828		116.75	74.417		30.088
7.466.667										0.37161	0.21387	0.15774	173.753		118.5	74.443		30.143
7.483.333										0.37124	0.21437	0.15687	173.178		116	74.508		30.088
7.5										0.37211	0.21378	0.15833	174.062		118.5	74.598		30.03
7.516.667						82	554			0.37247	0.21393	0.15854	174.108		117.75	74.676		30.014
7.533.333										0.37382	0.21538	0.15845	173.568		117.25	74.793		29.981
7.55										0.37434	0.21575	0.15858	173.502		120.75	74.864		30.006
7.566.667										0.37484	0.21698	0.15786	172.752		118	74.981		29.97
7.583.333										0.37494	0.21675	0.1582	172.987		118	75.058		29.934
7.6						44	546			0.37453	0.21511	0.15942	174.111		118.5	75.136		29.956
7.616.667										0.37514	0.21677	0.15837	173.061		120.25	75.065		29.948
7.633.333										0.37413	0.2145	0.15963	174.421		118.75	74.858		29.986
7.65										0.37629	0.21623	0.16005	174.019		118.5	74.644		29.956
7.666.667										0.37687	0.2161	0.16077	174.395		120.5	7.454		29.937
7.683.333						45	571			0.37676	0.21736	0.1594	173.333		118.5	74.514		29.934
7.7										0.37664	0.21693	0.1597	173.619		119.75	74.527		29.972
7.716.667										0.37729	0.21711	0.16018	173.776		119.25	74.553		29.959
7.733.333										0.37766	0.21708	0.16058	173.971		120.5	7.465		29.95
7.75										0.37892	0.21909	0.15983	172.954		119.5	7.476		30.014
7.766.667						82	582			0.37965	0.2186	0.16104	173.668		120.5	74.832		29.983
7.783.333										0.38036	0.21853	0.16183	174.054		117	74.922		29.981
7.8										0.38049	0.21894	0.16155	173.786		119.25	75.032		30.061
7.816.667										0.38191	0.22107	0.16084	172.751		120	7.511		30
7.833.333										0.38167	0.21968	0.16199	173.742		119	75.078		30.028
7.85						71	573			0.38098	0.21954	0.16144	173.537		120.75	74.935		30.019
7.866.667										0.38041	0.21884	0.16157	173.828		120.25	74.709		30.014
7.883.333										0.381	0.21996	0.16104	173.211		121.5	74.566		30.094
7.9										0.38166	0.21838	0.16328	174.767		122.25	74.508		29.986
7.916.667										0.38205	0.21883	0.16322	174.589		121.5	74.527		30.055
7.933.333						68	581			0.38227	0.21928	0.16299	174.328		122.75	7.456		30.033
7.95										0.38384	0.22144	0.1624	173.335		121.5	74.644		30.028
7.966.667										0.38469	0.22218	0.16251	173.143		121.5	74.702		30.025
7.983.333										0.3839	0.22002	0.16388	174.484		122.5	74.773		30.036
8										0.38632	0.22231	0.164	173.772		118.25	74.877		30.028
8.016.667						60	595			0.38593	0.22225	0.16368	173.647		121.5	74.968		30.025
8.033.333										0.38542	0.22091	0.16451	17.447		122.25	75.091		30.052
8.05										0.38672	0.22283	0.16388	173.545		122.75	75.142		30.091
8.066.667										0.38485	0.22068	0.16416	174.389		127.5	75.045		30.044
8.083.333										0.38741	0.22291	0.16449	173.792		122.75	74.851		29.989
8.1						65	614			0.38852	0.22373	0.16479	173.658		123	74.598		30.041
8.116.667										0.38853	0.22431	0.16422	173.212		122.25	74.449		30.041
8.133.333										0.38751	0.22269	0.16482	174.015		123.75	74.398		30.014
8.15										0.39001	0.224	0.16601	174.109		124	74.411		30.041
8.166.667										0.38918	0.22392	0.16526	173.806		122.75	74.449		30.052
8.183.333						25	587			0.38944	0.22293	0.16651	174.691		123.75	74.521		30.044
8.2										0.38988	0.2243	0.16558	17.382		123	74.605		30.03
8.216.667										0.39074	0.22448	0.16625	17.406		123	74.715		30.063
8.233.333										0.39105	0.2244	0.16664	17.426		124	74.812		30.014
8.25										0.39173	0.22448	0.16725	174.503		124.75	74.883		30.003
8.266.667						81	586			0.39181	0.22416	0.16765	174.791		123.25	7.5		30.044
8.283.333										0.3915	0.22355	0.16794	175.124		123.5	75.091		29.964
8.3										0.3923	0.22542	0.16688	174.032		126.75	75.168		29.983
8.316.667																	1881
8.333.333										0.39081	0.22483	0.16598	173.828		122.75	75.104		30.041
8.35										0.38757	0.22244	0.16512	174.232		120.5	74.864		30.047
8.366.667						85	588			0.38597	0.22123	0.16474	174.467		120.25	74.611		29.967
8.383.333										0.38254	0.21931	0.16323	174.429		119.25	74.437		29.917
8.4										0.38076	0.21882	0.16194	174.007		118.75	74.398		29.821
8.416.667										0.3782	0.2167	0.1615	174.524		118.75	74.391		29.851
8.433.333										0.37618	0.21478	0.16141	17.515		117.25	74.462		29.832
8.45						56	564			0.37335	0.21558	0.15777	173.183		117	74.598		29.843
8.466.667										0.37042	0.21309	0.15732	173.829		113.75	74.683		29.857
8.483.333										0.37002	0.21158	0.15844	174.887		114.75	7.478		29.793
8.5																	n
8.516.667										0.36825	0.21142	0.15683	174.179		112.75	74.909		29.837
8.533.333										0.36818	0.21224	0.15594	173.472		114.25	74.961		29.901
8.55						71	557			0.369	0.2114	0.1576	174.552		118	75.058		29.909
8.566.667										0.37079	0.21256	0.15823	174.442		116.25	75.136		29.953
8.583.333										0.37095	0.21257	0.15838	174.508		117	75.039		30.022
8.6										0.37242	0.21436	0.15805	173.732		117.25	74.806		30.008
8.616.667										0.37273	0.21547	0.15726	172.984		116.5	74.579		30.091
8.633.333						63	562			0.37237	0.21446	0.1579	173.627		121.5	7.443		30.058
8.65										0.37409	0.2158	0.15829	173.354		117.5	74.385		30.039
8.666.667										0.37286	0.21416	0.1587	174.105		122.25	74.385		30.091
8.683.333										0.37367	0.21409	0.15958	174.541		119.25	74.443		30.088
8.7										0.37241	0.21457	0.15784	17.356		119	74.501		30.069
8.716.667						79	578			0.37412	0.21471	0.15941	174.243		119.25	74.585		30.086
8.733.333										0.37334	0.21407	0.15927	1.744		121	74.683		30.135
8.75										0.3749	0.21468	0.16023	174.636		120	7.478		30.199
8.766.667										0.37664	0.2167	0.15993	173.803		119.75	74.864		30.047
8.783.333										0.37552	0.2166	0.15893	173.374		119.75	74.987		30.13
8.8						44	569			0.37765	0.21663	0.16103	174.334		119	75.071		30.171
8.816.667										0.3776	0.21535	0.16225	175.339		119.25	75.149		30.083
8.833.333										0.37696	0.21632	0.16064	174.261		123	75.052		30.017
8.85										0.37712	0.21729	0.15983	173.557		118	74.896		30.127
8.866.667										0.37873	0.21675	0.16198	174.728		119	74.618		30.069
8.883.333						54	573			0.37839	0.21679	0.1616	174.541		120.5	74.449		30.097
8.9										0.37971	0.21873	0.16098	1.736		122	74.404		30.088
8.916.667										0.37919	0.21708	0.16211	17.468		120	74.437		30.044
8.933.333										0.37806	0.21622	0.16184	174.849		121.25	74.443		30.014
8.95										0.37973	0.21756	0.16217	174.537		122.5	74.527		30.05
8.966.667						42	587			0.38098	0.21906	0.16192	173.913		121.75	74.585		30.006
8.983.333										0.38209	0.21839	0.1637	174.958		120.25	74.683		30.008
9										0.38058	0.21715	0.16343	175.259		120.75	74.786		29.992
9.016.667										0.38214	0.21982	0.16232	173.843		123.25	74.877		30.033
9.033.333										0.3823	0.21859	0.16371	174.893		122.5	74.987		30.039
9.05						25	569			0.38167	0.22021	0.16146	173.322		120.25	75.071		29.964
9.066.667										0.38163	0.2183	0.16333	174.816		121.25	75.149		29.989
9.083.333										0.38419	0.22038	0.1638	174.328		122.5	75.071		29.983
9.1										0.38406	0.22085	0.16321	1.739		124.25	74.851		29.967
9.116.667										0.38327	0.22009	0.16319	174.147		123.25	74.631		29.997
9.133.333						80	567			0.38328	0.2195	0.16379	17.462		122	74.547		30.011
9.15										0.38391	0.21993	0.16399	174.563		123.75	74.508		30.03
9.166.667										0.38461	0.22089	0.16372	17.412		123.25	74.547		29.959
9.183.333										0.38605	0.2211	0.16496	174.608		124.25	74.573		29.997
9.2										0.38641	0.22215	0.16427	173.945		122.25	7.465		29.989
9.216.667						69	562			0.38744	0.22095	0.16649	17.535		121.5	74.754		30.05
9.233.333										0.38713	0.2218	0.16533	174.542		123	74.838		30.036
9.25										0.3863	0.22082	0.16547	174.935		123.5	74.916		30.008
9.266.667										0.3875	0.22274	0.16476	173.971		123.75	75.045		30.05
9.283.333										0.38829	0.2215	0.16679	175.298		123.25	75.104		30.063
9.3						63	573			0.38919	0.22357	0.16562	174.082		123	75.097		30.063
9.316.667										0.38826	0.22231	0.16594	174.644		124	74.955		30.055
9.333.333										0.38979	0.22289	0.1669	174.883		124.25	74.722		30.074
9.35										0.38903	0.2233	0.16573	17.422		124	74.585		30.041
9.366.667										0.39043	0.22291	0.16752	175.153		120.75	74.508		30.028
9.383.333						46	580			0.38979	0.22375	0.16604	174.207		123.25	74.495		30.011
9.4										0.39117	0.22515	0.16603	173.742		122.75	74.566		30.069
9.416.667																	1881
9.433.333										0.38892	0.22344	0.16549	174.065		121.75	74.657		30.025
9.45										0.38639	0.22136	0.16503	174.556		121	74.767		30.066
9.466.667										0.38476	0.22027	0.16448	174.671		120.5	7.487		30.011
9.483.333						45	588			0.38115	0.2195	0.16165	173.647		118.75	7.5		29.912
9.5										0.37908	0.21645	0.16263	175.134		117.5	75.084		29.876
9.516.667										0.37685	0.21684	0.16001	173.794		116.75	75.181		29.95
9.533.333										0.37438	0.21488	0.1595	17.423		117	75.071		29.826
9.55										0.37269	0.21348	0.1592	174.574		118.75	74.832		29.846
9.566.667						41	563			0.36949	0.21132	0.15817	174.847		114.75	74.585		29.84
9.583.333																	n
9.6										0.36897	0.21203	0.15694	174.019		112.75	74.417		29.879
9.616.667										0.37196	0.2133	0.15866	174.384		115.75	74.359		29.879
9.633.333										0.37077	0.21408	0.15669	173.194		116.5	74.378		29.914
9.65										0.37016	0.21153	0.15863	174.989		117.5	7.443		29.937
9.666.667						88	532			0.3709	0.21231	0.15859	174.699		121.25	74.482		30
9.683.333										0.37194	0.21409	0.15784	173.727		119.25	7.456		29.997
9.7										0.37205	0.21338	0.15867	174.364		118	74.663		30.066
9.716.667										0.37245	0.21435	0.1581	173.758		120.25	7.478		30.086
9.733.333										0.37295	0.21389	0.15906	174.362		119.25	74.877		30.017
9.75						94	563			0.37253	0.21388	0.15865	174.177		120.5	74.981		29.989
9.766.667										0.37341	0.21509	0.15832	173.608		120.5	75.084		30.055
9.783.333										0.37404	0.21463	0.15941	174.274		120.25	75.142		30.03
9.8										0.3751	0.2155	0.1596	174.057		120	75.065		30.163
9.816.667										0.3756	0.21535	0.16026	174.418		122.25	74.845		30.124
9.833.333						50	551			0.37609	0.21479	0.1613	175.095		120.75	74.598		30.102
9.85										0.37678	0.21656	0.16022	173.984		123.25	74.462		30.039
9.866.667										0.37556	0.21545	0.16012	174.318		121.75	74.391		30.074
9.883.333										0.37655	0.2161	0.16046	174.253		123	74.404		30.113
9.9										0.37678	0.21612	0.16066	174.341		123.25	74.437		30.052
9.916.667						53	565			0.37759	0.21734	0.16025	173.731		122	74.514		30.11
9.933.333										0.37779	0.21678	0.16101	174.275		122.25	74.579		29.997
9.95										0.37765	0.21625	0.1614	174.639		121.5	74.689		30.077
9.966.667										0.3787	0.21709	0.16161	174.443		123	74.747		30.028
9.983.333										0.37864	0.21706	0.16157	174.437		125.25	74.903		30.088
10						34	540			0.3791	0.21817	0.16093	173.763		123	74.994		30.063
10.016.667										0.37922	0.2178	0.16142	174.113		123	75.084		30.11
10.033.333										0.38012	0.21849	0.16164	173.979		126.75	75.142		30.072
10.05										0.38071	0.21819	0.16252	174.487		123.75	75.065		30.05
10.066.667										0.38149	0.21873	0.16277	174.415		123	74.864		30.019
10.083.333						86	564			0.38213	0.21991	0.16222	17.377		123.25	74.605		30.05
10.1										0.38185	0.21965	0.1622	173.846		123	74.443		30.094
10.116.667										0.3827	0.21893	0.16377	174.805		124	74.391		30.086
10.133.333										0.3833	0.21948	0.16382	174.641		124	74.404		30.069
10.15										0.38346	0.21931	0.16415	17.485		123	74.443		30.069
10.166.667						82	577			0.38439	0.22155	0.16283	173.497		123.75	74.534		30.061
10.183.333										0.38346	0.22019	0.16327	174.147		123.5	74.585		30.083
10.2										0.38444	0.2197	0.16474	174.986		123.75	74.696		30.052
10.216.667										0.38509	0.22022	0.16487	174.865		125	74.793		30.113
10.233.333										0.38473	0.22168	0.16305	173.552		123.5	7.489		30.041
10.25						50	561			0.38527	0.22157	0.1637	17.388		124	75.013		30.05
10.266.667										0.38667	0.22237	0.1643	173.884		125.75	75.097		30.077
10.283.333										0.38633	0.22191	0.16442	174.094		124.5	75.149		30.041
10.3										0.38745	0.22334	0.16411	173.483		123.25	75.078		30.025
10.316.667										0.38613	0.2218	0.16433	174.089		124	7.487		30.063
10.333.333						87	539			0.38785	0.22215	0.1657	174.588		123.25	74.611		30.033
10.35										0.38857	0.22243	0.16615	174.696		126	74.488		29.992
10.366.667										0.3886	0.22299	0.1656	174.263		124.75	74.391		30.039
10.383.333										0.3881	0.22265	0.16544	174.305		129.25	74.443		30.074
10.4										0.3894	0.22352	0.16588	174.211		125.25	74.443		30.08
10.416.667						64	565			0.38941	0.22272	0.1667	174.846		126.5	74.527		30.066
10.433.333										0.38998	0.22288	0.1671	174.974		124.5	74.585		30.039
10.45										0.39	0.22272	0.16728	175.109		126.25	74.663		30.028
10.466.667										0.39066	0.22427	0.1664	174.196		125.25	74.786		30.022
10.483.333										0.39052	0.22423	0.16629	174.162		126.75	74.916		30.066
10.5						64	546			0.3911	0.22426	0.16684	174.397		127.75	74.994		30.052
10.516.667										0.39127	0.22462	0.16666	174.196		126	75.091		30.066
10.533.333										0.39211	0.22448	0.16762	17.467		126.25	75.162		30.141
10.55										0.39322	0.22616	0.16707	173.872		126.5	75.065		30.022
10.566.667																	1881
10.583.333										0.39005	0.22512	0.16494	173.266		125.25	74.864		30.041
10.6						65	573			0.38852	0.22263	0.16589	174.513		122	74.598		30.006
10.616.667										0.38521	0.22195	0.16326	173.556		123.5	74.443		29.948
10.633.333										0.38187	0.2194	0.16247	17.405		121	74.404		29.961
10.65										0.38023	0.21832	0.16191	174.158		117.5	74.404		29.926
10.666.667										0.37803	0.21656	0.16147	174.563		120.25	74.482		29.881
10.683.333						69	550			0.37619	0.21672	0.15947	173.586		119	7.454		29.854
10.7										0.374	0.21508	0.15892	173.885		118.5	74.676		29.865
10.716.667										0.37158	0.21398	0.1576	173.652		118	74.793		29.89
10.733.333										0.36935	0.21231	0.15704	17.397		116.5	74.903		29.799
10.75										0.36788	0.21078	0.1571	174.532		116.5	75.013		29.766
10.766.667																	n
10.783.333						62	549			0.36727	0.21178	0.15549	173.424		116	75.078		29.876
10.8										0.36725	0.21127	0.15598	173.827		116.75	75.084		29.89
10.816.667										0.36849	0.2127	0.15579	173.245		120.5	74.961		29.903
10.833.333										0.36981	0.21328	0.15653	173.392		118.75	74.683		29.909
10.85										0.3689	0.21243	0.15648	173.661		120	74.566		29.97
10.866.667						62	554			0.36887	0.21338	0.15549	172.873		119	74.495		29.953
10.883.333										0.36955	0.21323	0.15632	173.314		120	74.488		29.961
10.9										0.36953	0.21323	0.1563	173.304		121	7.454		30.072
10.916.667										0.36959	0.21283	0.15676	173.656		122.25	74.585		30.047
10.933.333										0.37144	0.21426	0.15718	17.336		122.75	74.663		30.086
10.95						79	542			0.37135	0.21416	0.15719	173.398		120.75	7.476		30.121
10.966.667										0.37187	0.21526	0.15661	172.751		120.5	74.877		30.157
10.983.333										0.37164	0.21483	0.15681	172.996		120.75	74.948		30.041
11										0.3709	0.21358	0.15732	173.661		122	75.058		30.055
11.016.667										0.37264	0.21416	0.15849	174.005		121	75.149		29.983
11.033.333						75	532			0.37225	0.21437	0.15787	173.645		122	75.032		30.077
11.05										0.37246	0.21312	0.15934	174.765		121.25	74.838		30.086
11.066.667										0.37316	0.21406	0.1591	174.325		122	74.631		30.083
11.083.333										0.37388	0.21436	0.15952	174.417		123.25	74.495		30.019
11.1										0.37349	0.21458	0.15891	174.056		122.5	74.508		30.146
11.116.667						65	554			0.37476	0.21496	0.1598	174.337		122.75	74.508		30.058
11.133.333										0.3753	0.21528	0.16001	174.327		123	74.605		30.066
11.15										0.37571	0.21736	0.15835	172.848		121.75	7.465		30.083
11.166.667										0.37606	0.21599	0.16007	17.411		123.75	74.722		30.063
11.183.333										0.37575	0.21576	0.15999	174.151		122.75	74.819		30.074
11.2						67	568			0.37721	0.21756	0.15965	173.383		123.25	74.922		30.105
11.216.667										0.37689	0.217	0.15989	173.682		123.75	75.006		30.008
11.233.333										0.37727	0.21616	0.16111	174.531		123.75	75.097		30.094
11.25										0.37717	0.21732	0.15986	173.558		123	75.142		30.047
11.266.667										0.37843	0.2169	0.16153	174.474		123.75	75.078		30.052
11.283.333						67	564			0.37864	0.21748	0.16116	174.104		124.25	74.858		29.972
11.3										0.37843	0.21746	0.16097	17.402		123.75	74.605		29.956
11.316.667										0.37986	0.21846	0.1614	173.883		125.75	74.437		30.072
11.333.333										0.38038	0.21875	0.16163	173.887		129.75	74.398		30.05
11.35										0.3807	0.21868	0.16202	174.093		124.75	74.398		30.041
11.366.667						93	551			0.38132	0.21947	0.16185	173.745		127.25	74.443		30.033
11.383.333										0.38018	0.218	0.16218	174.392		124	7.454		30.05
11.4										0.38052	0.21872	0.1618	173.977		126.5	74.585		30.022
11.416.667										0.38057	0.21875	0.16182	173.972		125.75	74.663		30.028
11.433.333										0.38186	0.2201	0.16176	173.492		125.75	74.786		30.066
11.45						74	537			0.38138	0.21853	0.16284	174.518		124.5	74.896		30.036
11.466.667										0.3821	0.21909	0.16301	174.406		124.75	74.961		30.063
11.483.333										0.3836	0.22105	0.16255	173.538		127	75.091		30.008
11.5										0.38371	0.21986	0.16386	17.453		129	75.117		30.014
11.516.667										0.38409	0.22103	0.16306	173.772		127	75.013		30.041
11.533.333						88	532			0.38421	0.22218	0.16203	172.925		125.5	74.825		30.055
11.55										0.38484	0.22175	0.16308	173.543		128	74.611		30.077
11.566.667										0.3851	0.22126	0.16384	174.048		126	74.514		30.044
11.583.333										0.38627	0.22108	0.16519	17.472		123.75	74.462		30.028
11.6										0.38531	0.22117	0.16414	174.217		125.5	7.454		30.088
11.616.667						62	575			0.38568	0.22129	0.16439	174.287		127	74.579		30.091
11.633.333										0.38578	0.22204	0.16374	173.745		124.75	74.644		30.041
11.65										0.386	0.22222	0.16378	173.703		127.25	74.734		30.052
11.666.667										0.38673	0.22143	0.1653	174.651		126	74.838		30.102
11.683.333										0.38852	0.22398	0.16454	173.461		126.75	74.935		30.044
11.7						59	583			0.38815	0.22303	0.16512	174.034		126.75	75.013		30.063
11.716.667										0.38913	0.22385	0.16528	173.833		127.5	75.097		30.102
11.733.333										0.38846	0.22236	0.1661	174.701		127.5	75.071		30.011
11.75										0.38906	0.22234	0.16672	174.985		126.25	74.903		30
11.766.667										0.3889	0.22315	0.16575	174.276		126.25	74.696		30.022
11.783.333						72	560			0.3897	0.22461	0.16509	173.503		127.75	7.456		30.017
11.8										0.39135	0.22544	0.16591	173.593		126	74.482		30.047
11.816.667																	1881
11.833.333										0.38881	0.22282	0.16599	174.494		125.75	74.547		29.989
11.85										0.38634	0.22286	0.16347	173.352		126.25	7.454		29.964
11.866.667										0.3824	0.22055	0.16185	173.387		123	74.637		29.961
11.883.333						69	537			0.38159	0.21948	0.1621	173.858		121	74.747		29.917
11.9										0.37857	0.21716	0.16141	174.328		121	74.877		29.846
11.916.667										0.37641	0.21575	0.16066	174.468		119.5	75.006		29.854
11.933.333										0.37402	0.21546	0.15856	17.359		119	75.084		29.812
11.95										0.37207	0.21522	0.15685	17.288		118.75	75.155		29.843
11.966.667						61	555			0.36821	0.21142	0.15679	17.416		117.75	75.084		29.807
11.983.333																	n
12										0.3701	0.21202	0.15808	174.557		117.5	74.864		29.832
12.016.667										0.36952	0.21186	0.15766	174.418		119.75	74.611		29.81
12.033.333										0.37105	0.21396	0.15709	173.421		117.75	74.456		29.898
12.05										0.37012	0.21303	0.15709	173.743		121	74.404		29.862
12.066.667						62	530			0.37071	0.21189	0.15882	174.957		122.25	74.391		29.917
12.083.333										0.37023	0.21192	0.15832	174.707		122.5	74.449		29.97
12.1										0.37181	0.21319	0.15861	174.399		122.75	74.527		29.953
12.116.667										0.37206	0.21372	0.15834	174.085		122.5	74.592		29.997
12.133.333										0.37209	0.21286	0.15923	174.807		122.75	74.663		30.047
12.15						70	555			0.37319	0.21492	0.15827	173.641		120	7.476		30.014
12.166.667										0.3733	0.21417	0.15913	174.299		123	74.864		30.041
12.183.333										0.37324	0.21377	0.15947	174.601		124	74.961		30.033
12.2										0.37406	0.2154	0.15866	173.655		126.75	75.065		30.025
12.216.667										0.37421	0.2151	0.15912	173.974		123	7.513		30.061
12.233.333						72	531			0.37387	0.21338	0.16048	175.208		124.25	75.052		30.097
12.25										0.37514	0.21523	0.15991	174.295		126.25	74.845		30.061
12.266.667										0.37466	0.21503	0.15962	174.232		123	74.605		30.052
12.283.333										0.37564	0.21456	0.16108	175.075		124	74.488		30.03
12.3										0.37578	0.21539	0.16039	174.465		124.75	74.378		30.099
12.316.667						49	540			0.37609	0.21569	0.1604	174.366		126	74.398		30.069
12.333.333										0.37673	0.21558	0.16115	17.475		125.5	74.443		30.041
12.35										0.37701	0.21569	0.16132	174.793		128.25	74.469		30.017
12.366.667										0.37751	0.216	0.1615	174.769		124.75	74.611		30.047
12.383.333										0.37789	0.21723	0.16066	173.961		125.25	74.728		30.052
12.4						70	547			0.37826	0.21685	0.16142	174.438		124.25	74.773		30.039
12.416.667										0.37956	0.21746	0.1621	174.541		127.75	74.851		30.03
12.433.333										0.37882	0.21523	0.1636	176.012		125.5	74.987		30.033
12.45										0.37997	0.21665	0.16332	175.386		125.75	75.084		30.017
12.466.667										0.37929	0.21717	0.16212	174.653		125.5	75.136		29.989
12.483.333						75	558			0.38082	0.21789	0.16293	174.775		124.5	75.032		30.058
12.5										0.38035	0.21847	0.16188	174.095		126	74.851		30.063
12.516.667										0.38086	0.21796	0.16291	174.743		126	74.637		30.074
12.533.333										0.38259	0.21876	0.16383	174.889		125.5	74.534		30.063
12.55										0.38214	0.21878	0.16336	174.666		126.75	74.508		30.047
12.566.667						91	586			0.38387	0.2204	0.16347	174.167		126.75	74.527		30.014
12.583.333										0.38332	0.21989	0.16343	174.325		123.5	74.573		30.105
12.6										0.38234	0.21804	0.1643	175.356		121.25	74.644		30.028
12.616.667										0.38256	0.21878	0.16378	174.858		128	74.722		30.008
12.633.333										0.38372	0.22038	0.16334	174.118		125.5	74.812		30.017
12.65						92	565			0.38444	0.22015	0.16429	174.625		125	74.903		30.05
12.666.667										0.38431	0.21992	0.16439	174.751		126.75	75.026		30.003
12.683.333										0.38516	0.22001	0.16515	175.065		125.75	75.104		30.033
12.7										0.385	0.22045	0.16455	174.644		125.5	75.155		30.019
12.716.667										0.38527	0.22168	0.1636	1.738		127.5	75.091		30.019
12.733.333						43	560			0.38487	0.22031	0.16456	174.695		126.75	74.858		30.019
12.75										0.38701	0.22174	0.16527	174.535		125.25	74.611		30.039
12.766.667										0.38695	0.2216	0.16536	174.621		127.75	74.488		30
12.783.333										0.38745	0.22247	0.16498	174.157		127.25	74.404		30.036
12.8										0.38786	0.22253	0.16533	174.297		128.5	74.391		30
12.816.667						100	570			0.38821	0.22319	0.16502	173.938		127.5	74.449		30.03
12.833.333										0.38828	0.22273	0.16554	174.324		127	74.521		30.003
12.85										0.38855	0.22189	0.16666	175.109		129	74.598		29.967
12.866.667										0.38928	0.22277	0.16651	174.744		127.25	74.689		29.978
12.883.333										0.38986	0.22379	0.16607	174.206		126.5	74.773		29.992
12.9						83	578			0.38915	0.22275	0.1664	174.704		126.75	74.916		29.964
12.916.667										0.39025	0.22408	0.16616	174.152		127.5	74.974		30.014
12.933.333										0.39145	0.22381	0.16765	174.906		127	75.078		29.975
12.95										0.39126	0.22506	0.1662	173.847		127.5	75.084		29.972
12.966.667																	1881
12.983.333										0.38957	0.22318	0.1664	17.456		126.75	74.929		29.953
13						73	554			0.38651	0.22149	0.16502	174.506		125.25	74.663		29.884
13.016.667										0.38292	0.21983	0.16308	174.184		124.75	7.456		29.914
13.033.333										0.38052	0.21794	0.16258	174.602		124.25	74.488		29.843
13.05										0.37816	0.21657	0.16159	174.614		121.25	74.501		29.851
13.066.667										0.37579	0.21587	0.15992	174.083		120.25	74.585		29.788
13.083.333						45	556			0.37357	0.21407	0.15949	174.505		120	74.657		29.741
13.1										0.37212	0.21338	0.15875	174.397		117.75	74.734		29.779
13.116.667										0.37068	0.21409	0.15659	17.314		116.5	7.489		29.749
13.133.333										0.36726	0.2109	0.15636	17.414		118.25	74.974		29.716
13.15																	n
13.166.667										0.36661	0.21174	0.15487	173.143		120.5	75.058		29.763
13.183.333						51	540			0.3669	0.21074	0.15616	174.101		119	75.104		29.818
13.2										0.36911	0.213	0.15611	173.293		119	75.039		29.777
13.216.667										0.36973	0.21364	0.1561	173.065		120.5	74.786		29.876
13.233.333										0.3687	0.21195	0.15675	173.954		119.75	74.585		29.923
13.25										0.36965	0.21246	0.15719	173.986		119	74.495		29.997
13.266.667						71	558			0.36975	0.21226	0.15748	174.192		121	74.469		29.937
13.283.333										0.36977	0.21218	0.15759	174.271		120.75	74.495		30.028
13.3										0.37029	0.21377	0.15653	173.224		120.75	74.534		29.964
13.316.667										0.37187	0.21467	0.1572	173.227		122.75	74.624		30.099
13.333.333										0.37111	0.21358	0.15753	173.755		122.5	74.722		30.077
13.35						33	570			0.37145	0.21397	0.15748	173.601		123.25	74.806		30.105
13.366.667										0.37223	0.21453	0.1577	173.508		123	74.916		30.072
13.383.333										0.37301	0.21483	0.15819	173.634		123	74.987		30.099
13.4										0.37278	0.21444	0.15834	173.836		122	75.084		30.052
13.416.667										0.37255	0.21494	0.15761	173.328		124	75.136		30.094
13.433.333						78	575			0.37394	0.215	0.15893	17.392		123.25	75.052		30.097
13.45										0.3738	0.21488	0.15892	173.956		124.5	74.838		30.141
13.466.667										0.37583	0.2156	0.16023	174.321		125	74.585		30.019
13.483.333										0.37531	0.21605	0.15925	173.709		127	74.475		30.143
13.5										0.37521	0.21612	0.15909	173.615		124.5	74.391		30.072
13.516.667						50	547			0.37509	0.21608	0.15901	173.586		124.25	74.372		30.033
13.533.333										0.37582	0.21658	0.15925	173.529		125.25	74.411		30.061
13.55										0.37512	0.21538	0.15974	174.164		125.25	74.488		30.074
13.566.667										0.37621	0.21697	0.15924	173.395		125.5	74.585		29.986
13.583.333										0.37715	0.21713	0.16003	173.703		125.5	7.467		30.058
13.6						79	561			0.37735	0.21659	0.16076	174.224		125	74.767		30.044
13.616.667										0.37764	0.21753	0.16011	173.606		125.25	7.487		30.039
13.633.333										0.37833	0.21715	0.16118	174.225		125.5	74.974		29.961
13.65										0.37913	0.21878	0.16035	173.294		124.5	75.078		29.989
13.666.667										0.37943	0.21952	0.1599	17.284		124.75	75.104		30.044
13.683.333						69	549			0.37975	0.21865	0.1611	173.682		125.75	75.045		30.017
13.7										0.37882	0.21886	0.15997	173.093		123.25	74.838		30.011
13.716.667										0.37982	0.21796	0.16186	174.259		125.75	74.637		30.028
13.733.333										0.37977	0.21816	0.16161	17.408		124.25	74.547		29.953
13.75										0.38052	0.21885	0.16167	173.874		125.75	74.495		30.028
13.766.667						43	543			0.38181	0.21952	0.16228	173.924		124.75	74.547		29.997
13.783.333										0.38145	0.21901	0.16244	174.167		126.25	74.579		29.994
13.8										0.38216	0.22005	0.16211	17.367		123.25	7.465		30.088
13.816.667										0.38209	0.21956	0.16253	174.024		125.25	74.715		30.036
13.833.333										0.38275	0.22024	0.16251	173.789		127	74.832		30.011
13.85						87	570			0.38226	0.21912	0.16313	174.449		125.5	74.922		30.041
13.866.667										0.38428	0.22105	0.16324	173.847		125.75	75.039		30.063
13.883.333										0.3834	0.22032	0.16307	174.016		125.75	7.511		30.105
13.9										0.3832	0.22049	0.16271	173.794		126.5	75.162		30
13.916.667										0.38357	0.22035	0.16322	174.075		127.25	75.078		30
13.933.333						54	532			0.38365	0.22092	0.16273	173.658		129	7.487		29.989
13.95										0.38522	0.22131	0.16391	17.406		127.5	74.611		30.036
13.966.667										0.38551	0.22161	0.1639	173.961		129.25	74.469		30.019
13.983.333										0.38471	0.2211	0.16361	173.996		131	74.417		30.061
14										0.38681	0.22139	0.16543	174.724		128.25	74.417		30.113
14.016.667						95	532			0.38688	0.22252	0.16436	173.866		127.75	74.449		30.047
14.033.333										0.38633	0.22232	0.16401	173.771		130.25	74.534		30.061
14.05										0.38776	0.22289	0.16487	173.972		126.75	74.585		30.105
14.066.667										0.38763	0.22305	0.16458	173.784		128	74.702		30.044
14.083.333										0.38828	0.22381	0.16447	173.487		127.5	74.786		29.983
14.1						81	531			0.38883	0.22371	0.16512	173.813		129	74.896		29.981
14.116.667										0.38977	0.22462	0.16515	173.526		128.75	75.006		30.047
14.133.333										0.39032	0.2239	0.16642	174.326		128.25	75.091		30.044
14.15										0.38816	0.22223	0.16593	174.664		129	75.168		30.127
14.166.667										0.38988	0.22381	0.16607	174.199		128.25	75.071		30.086
14.183.333						74	551			0.39043	0.22476	0.16567	173.708		128.25	74.864		30.171
14.2										0.3909	0.22395	0.16694	174.544		129	74.624		30.072
14.216.667										0.39137	0.22503	0.16634	173.917		131	74.462		30.063
14.233.333																	1881
14.25										0.38845	0.22236	0.16609	174.696		129.25	74.411		30.058
14.266.667										0.38631	0.22225	0.16405	173.813		126.75	7.443		29.967
14.283.333						60	552			0.38379	0.22078	0.16301	173.833		125.5	74.501		29.945
14.3										0.38183	0.21909	0.16273	174.276		123.5	74.585		29.92
14.316.667										0.37922	0.2183	0.16092	173.713		121	74.696		29.931
14.333.333										0.37614	0.21638	0.15976	173.832		119.75	74.806		29.895
14.35										0.37452	0.21528	0.15925	173.974		121	74.916		29.84
14.366.667						74	536			0.37172	0.21376	0.15796	173.898		119	74.994		29.777
14.383.333										0.36937	0.21169	0.15768	174.486		118.25	75.117		29.815
14.4																	n
14.416.667										0.36917	0.21334	0.15582	17.304		119	75.091		29.812
14.433.333										0.36906	0.21232	0.15674	173.824		119.75	74.961		29.829
14.45										0.37017	0.2122	0.15797	174.445		120.5	74.728		29.948
14.466.667						34	536			0.37094	0.21365	0.15729	173.622		122.25	74.579		29.937
14.483.333										0.3711	0.21327	0.15783	174.005		121.75	74.469		29.884
14.5										0.37173	0.21362	0.15812	174.018		121.25	74.508		29.981
14.516.667										0.37199	0.21438	0.15761	17.352		121.5	74.547		29.992
14.533.333										0.37181	0.21382	0.15799	17.389		123	74.585		30.022
14.55						73	529			0.37189	0.21431	0.15757	173.524		123	74.657		30.006
14.566.667										0.373	0.21456	0.15845	173.849		122.5	74.773		30.011
14.583.333										0.37409	0.21506	0.15903	173.946		124.5	74.864		30.052
14.6										0.37361	0.21476	0.15885	173.969		123.25	74.968		30.097
14.616.667										0.37392	0.21529	0.15863	17.368		123.5	75.065		30.061
14.633.333						84	568			0.37356	0.21451	0.15904	174.141		123.25	75.155		30.044
14.65										0.37537	0.21575	0.15961	17.398		124.75	75.117		30.072
14.666.667										0.37486	0.215	0.15986	174.356		125	74.968		30.039
14.683.333										0.37472	0.21547	0.15925	173.909		124.75	74.741		30.063
14.7										0.37636	0.21583	0.16053	174.375		125	74.579		30.11
14.716.667						64	544			0.37599	0.2162	0.15978	173.904		126.5	74.508		30.017
14.733.333										0.3763	0.21636	0.15994	173.921		125.5	74.521		30.047
14.75										0.37705	0.21614	0.16091	174.448		124.75	7.456		29.992
14.766.667										0.37618	0.21676	0.15942	173.547		123.25	74.585		30.041
14.783.333										0.37848	0.21761	0.16087	173.929		125.5	74.683		30.044
14.8						46	554			0.37789	0.21639	0.1615	174.634		127.25	74.786		30.014
14.816.667										0.37787	0.21762	0.16025	173.637		126.5	74.896		30.028
14.833.333										0.37953	0.21751	0.16202	174.486		126.75	74.981		30.052
14.85										0.37888	0.2177	0.16118	174.036		126.5	75.078		30.052
14.866.667										0.37904	0.21768	0.16136	17.413		126.75	7.513		30.077
14.883.333						73	570			0.37998	0.21814	0.16183	174.187		124.75	75.039		30.055
14.9										0.38076	0.21911	0.16165	173.778		127	74.825		30.008
14.916.667										0.38107	0.21864	0.16243	174.293		126.75	74.585		30.047
14.933.333										0.3815	0.2196	0.16191	173.729		127	7.443		30.052
14.95										0.38064	0.21811	0.16253	174.517		126.5	74.365		29.997
14.966.667						56	548			0.38152	0.21937	0.16216	173.921		128	74.385		30.061
14.983.333										0.38126	0.21875	0.16251	174.293		126.75	7.443		30.022
15										0.38298	0.22061	0.16237	173.598		128.25	74.482		30.039
15.016.667										0.38345	0.22111	0.16234	17.342		127	74.573		30.047
15.033.333										0.38349	0.22162	0.16187	173.037		127.5	74.689		30.055
15.05						67	540			0.38364	0.22058	0.16306	17.392		127.5	74.741		30.014
15.066.667										0.38444	0.22081	0.16363	174.106		125.75	74.877		30.077
15.083.333										0.38394	0.22138	0.16257	173.434		126.5	74.974		30
15.1										0.38461	0.2207	0.16391	174.268		127.75	75.065		30.052
15.116.667										0.38509	0.22126	0.16383	174.043		128.5	75.142		30.022
15.133.333						74	569			0.38517	0.22115	0.16401	174.162		127.25	75.039		29.972
15.15										0.3855	0.22072	0.16478	174.656		129.5	74.851		29.994
15.166.667										0.38571	0.22122	0.1645	174.358		128	7.465		30.033
15.183.333										0.38686	0.22252	0.16434	173.856		127.75	74.527		30.044
15.2										0.3871	0.2218	0.1653	174.528		129.25	74.514		30.069
15.216.667						55	578			0.3874	0.22298	0.16442	173.736		126.5	74.527		30.025
15.233.333										0.38771	0.22218	0.16553	174.503		128.5	74.585		30.028
15.25										0.38818	0.22318	0.16501	173.935		129.25	74.637		30
15.266.667										0.3886	0.22311	0.16549	174.172		129.75	74.734		30.014
15.283.333										0.38902	0.22371	0.16531	173.893		132	74.806		29.975
15.3						60	560			0.38862	0.22281	0.16581	17.442		129	74.935		29.942
15.316.667										0.39099	0.22472	0.16628	173.993		127.5	75.039		29.986
15.333.333										0.38985	0.22363	0.16622	174.326		132	75.091		30.014
15.35										0.39064	0.22418	0.16646	174.254		129.5	75.168		29.994
15.366.667										0.39104	0.22434	0.1667	174.306		128	75.065		29.967
15.383.333						65	566			0.39218	0.22475	0.16743	174.499		130.25	74.864		29.981
15.4										0.39355	0.22654	0.16701	173.722		128.75	74.624		29.989
15.416.667																	1881
15.433.333										0.38984	0.22335	0.16649	174.543		126.25	74.443		29.937
15.45										0.38759	0.22314	0.16445	173.698		126	74.417		29.87
15.466.667										0.38363	0.21984	0.16379	174.503		126.25	7.443		29.859
15.483.333						72	551			0.38174	0.21998	0.16176	173.537		123.75	74.488		29.873
15.5										0.37988	0.21825	0.16163	174.058		121.75	74.573		29.865
15.516.667										0.37626	0.21628	0.15998	173.969		121.75	7.465		29.81
15.533.333										0.37356	0.21519	0.15837	173.594		119.5	74.773		29.76
15.55										0.37233	0.21466	0.15767	173.453		117	74.909		29.812
15.566.667						76	536			0.36997	0.21167	0.1583	174.787		119.25	75.013		29.796
15.583.333																	n
15.6										0.37001	0.21318	0.15682	173.563		120.5	75.104		29.796
15.616.667										0.37011	0.21221	0.1579	174.405		119.5	75.149		29.796
15.633.333										0.36984	0.21364	0.1562	173.113		120.25	75.065		29.903
15.65										0.37124	0.21287	0.15838	174.403		121.25	74.825		29.926
15.666.667						63	544			0.3712	0.21322	0.15798	174.094		122.5	74.605		29.931
15.683.333										0.37202	0.21432	0.1577	17.358		124.25	74.456		29.939
15.7										0.37191	0.2132	0.15871	174.442		118.75	74.378		29.931
15.716.667										0.37196	0.21322	0.15874	174.448		122.25	74.378		29.992
15.733.333										0.37191	0.21301	0.15889	174.593		121.25	7.443		30.036
15.75						86	552			0.37298	0.21478	0.1582	173.655		124	74.495		30.05
15.766.667										0.37314	0.21444	0.1587	174.009		125.25	74.592		30.072
15.783.333										0.37468	0.21515	0.15953	174.149		124.25	74.683		30.094
15.8										0.37421	0.21436	0.15986	174.575		125.25	74.722		30.047
15.816.667										0.37602	0.21714	0.15888	173.168		126.25	74.883		30.116
15.833.333						63	537			0.37621	0.21565	0.16057	174.458		126	74.961		30.077
15.85										0.37565	0.2153	0.16035	174.478		124.75	75.071		30.088
15.866.667										0.37617	0.21707	0.1591	173.296		125	75.168		30.097
15.883.333										0.37714	0.21678	0.16036	173.973		124.5	75.149		30.091
15.9										0.37639	0.21614	0.16025	174.142		125.25	74.948		30.044
15.916.667						50	554			0.37831	0.21672	0.1616	174.565		125	74.728		30.036
15.933.333										0.37814	0.21731	0.16083	174.007		126.5	74.514		30.105
15.95										0.3786	0.21852	0.16007	173.251		127.75	74.391		30.086
15.966.667										0.37866	0.2172	0.16146	174.338		127	74.365		30.058
15.983.333										0.37878	0.21735	0.16143	174.274		127.5	74.372		30.05
16						76	539			0.38019	0.21812	0.16206	1.743		127.25	74.469		30.052
16.016.667										0.37959	0.21764	0.16195	174.412		125.75	74.514		30.124
16.033.333										0.38027	0.21786	0.16241	17.455		126.25	74.611		30.063
16.05										0.38068	0.21852	0.16216	174.209		125.25	74.689		30.006
16.066.667										0.38025	0.21901	0.16124	173.625		125.25	74.793		30.008
16.083.333						66	583			0.38192	0.2191	0.16282	174.314		127.75	74.903		30
16.1										0.38109	0.2184	0.16269	174.492		128	74.968		29.97
16.116.667										0.38125	0.21832	0.16293	174.632		127.25	75.084		30.028
16.133.333										0.38257	0.21968	0.16289	174.147		127.75	75.155		30.003
16.15										0.3826	0.21965	0.16295	174.189		127.5	75.071		29.981
16.166.667						76	558			0.38408	0.2202	0.16388	174.423		128.25	7.487		30.014
16.183.333										0.38261	0.21972	0.16289	174.137		127.25	74.631		29.983
16.2										0.38399	0.22038	0.1636	174.237		128.5	74.443		29.956
16.216.667										0.38362	0.22012	0.1635	174.275		127	74.398		29.972
16.233.333										0.38451	0.22081	0.16371	174.139		128	74.365		30.022
16.25						60	559			0.38519	0.22193	0.16326	173.564		127.5	74.424		30.028
16.266.667										0.38508	0.22152	0.16357	173.839		128.25	74.488		30.047
16.283.333										0.38582	0.22118	0.16464	174.435		128.25	74.579		30.006
16.3										0.38602	0.22129	0.16473	17.444		128.5	74.676		29.967
16.316.667										0.38641	0.22202	0.16439	174.042		128.25	7.478		30.055
16.333.333						68	573			0.38569	0.22113	0.16457	174.423		127	74.864		29.967
16.35										0.38766	0.22289	0.16477	173.923		129	74.961		30.028
16.366.667										0.38786	0.22212	0.16574	174.616		128.5	75.078		29.975
16.383.333										0.38782	0.22257	0.16525	17.425		128	75.149		30.003
16.4										0.38844	0.22202	0.16641	174.953		128.5	7.513		30.017
16.400.278						36	564			0.38818	0.2228	0.16538	17.423		128.25	74.955		30.044
16.416.667										0.38877	0.22291	0.16585	174.401		128.25	74.741		30.022
16.433.333										0.39016	0.22352	0.16664	174.555		128.75	74.488		30.025
16.45										0.38989	0.22412	0.16577	173.966		129.5	74.391		30.033
16.450.278										0.39139	0.22497	0.16642	173.977		129	74.365		29.978
16.466.667						93	571			0.39068	0.22335	0.16733	17.492		129.75	74.385		30.014
16.483.333										0.3915	0.22519	0.1663	17.385		129	74.437		30.011
16.5																	1881
16.514.167										0.38805	0.22291	0.16515	174.088		127	74.547		30.05
16.516.667										0.38565	0.22137	0.16428	17.421		127	7.465		29.953
16.533.333										0.38432	0.22061	0.16372	174.213		124.75	7.478		29.926
16.55						73	571			0.38152	0.21905	0.16247	174.172		122.75	74.896		29.942
16.566.667										0.37957	0.21774	0.16183	174.322		123.5	75.019		29.873
16.583.333										0.37582	0.21613	0.15969	173.885		122.5	75.117		29.879
16.6										0.37454	0.21565	0.1589	173.684		118.5	75.117		29.859
16.616.667										0.3719	0.21258	0.15932	174.943		122.5	74.968		29.76
16.633.333						51	560			0.36887	0.21242	0.15645	173.652		120	74.631		29.826
16.65										0.36712	0.21062	0.15649	1.743		119.25	74.573		29.779
16.666.667																	n
16.683.333										0.36789	0.21211	0.15577	173.438		117.5	74.462		29.752
16.7										0.36685	0.21072	0.15614	1.741		121.75	74.462		29.777
16.716.667										0.36698	0.21072	0.15626	174.157		121.25	74.501		29.815
16.733.333						56	507			0.36887	0.21236	0.15652	173.705		122.25	74.592		29.917
16.75										0.3689	0.21182	0.15708	17.416		122.75	74.631		29.892
16.766.667										0.36868	0.2119	0.15678	173.991		118.5	74.741		29.909
16.783.333										0.3695	0.21208	0.15742	174.228		123	74.832		29.926
16.8										0.36963	0.2123	0.15733	17.411		121.75	74.929		30.006
16.816.667						83	547			0.36981	0.21281	0.157	173.774		123	75.039		30.05
16.833.333										0.3704	0.21277	0.15763	174.086		124.25	7.513		30.105
16.85										0.37056	0.21243	0.15813	174.436		125	75.104		30.028
16.866.667										0.37068	0.21338	0.15731	173.722		125.25	74.948		30.055
16.883.333										0.37198	0.21362	0.15835	174.127		123.75	74.709		30.044
16.9						68	561			0.37094	0.2134	0.15754	173.824		124.75	74.566		29.994
16.916.667										0.37275	0.21422	0.15852	1.74		125.25	74.475		30.119
16.933.333										0.37177	0.21353	0.15824	174.107		125.25	74.501		30.088
16.95										0.37271	0.2142	0.15851	173.999		125.5	74.521		30.041
16.966.667										0.37228	0.21358	0.1587	174.307		125.75	74.579		30.036
16.983.333						42	543			0.37442	0.21392	0.1605	175.031		126	7.465		30.121
17										0.37543	0.21575	0.15968	174.008		125.25	74.747		30.047
17.016.667										0.37493	0.21518	0.15975	17.424		125.5	74.845		30.091
17.033.333										0.37449	0.21507	0.15942	174.126		125.75	74.935		29.997
17.05										0.37442	0.2152	0.15922	173.983		125.5	75.045		30.083
17.066.667						58	562			0.37448	0.21496	0.15953	174.214		126	7.511		30.052
17.083.333										0.37592	0.21592	0.16001	174.105		125.5	7.511		30.055
17.1										0.37623	0.21601	0.16022	174.174		125.5	74.948		30.061
17.116.667										0.37583	0.2161	0.15973	173.913		126.5	74.728		30.072
17.133.333										0.37736	0.21714	0.16022	173.787		127.5	74.566		30.074
17.15						75	558			0.3782	0.21865	0.15955	172.973		127	74.482		29.975
17.166.667										0.3783	0.21758	0.16072	173.865		127	74.514		30.036
17.183.333										0.378	0.2168	0.16121	174.358		126.5	7.454		30.061
17.2										0.37819	0.21696	0.16123	174.312		127	74.592		30.074
17.216.667										0.3795	0.21817	0.16133	17.395		127.75	74.676		30.105
17.233.333						67	545			0.37932	0.2179	0.16142	174.081		127.5	74.799		30.05
17.25										0.37937	0.21763	0.16175	174.323		127.25	74.858		30.044
17.266.667										0.37907	0.21801	0.16107	173.881		127	74.948		30.019
17.283.333										0.38091	0.21909	0.16182	173.862		127.75	75.039		30.044
17.3										0.38045	0.21778	0.16267	174.695		130	75.123		30.058
17.316.667						63	582			0.38121	0.22011	0.1611	173.192		127.25	75.097		30.019
17.333.333										0.38181	0.21975	0.16206	173.747		128.25	74.987		30.058
17.35										0.38209	0.21867	0.16342	174.734		127.75	74.722		30.066
17.366.667										0.38155	0.21922	0.16233	174.049		128.5	74.553		30.036
17.383.333										0.38147	0.21909	0.16239	17.412		127.75	74.514		30.077
17.4						45	564			0.38321	0.22074	0.16247	1.736		127.5	74.501		30.022
17.416.667										0.38254	0.22016	0.16238	173.756		129.75	74.534		30.058
17.433.333										0.38285	0.22016	0.16269	173.899		128.5	74.592		29.992
17.45										0.38314	0.22048	0.16265	173.771		130.5	74.676		29.992
17.466.667										0.38491	0.22115	0.16377	174.053		130.25	74.734		30.03
17.483.333						38	569			0.38479	0.22108	0.1637	174.047		128.5	74.858		30.006
17.5										0.3848	0.2213	0.1635	173.881		129	74.955		30.088
17.516.667										0.38458	0.22085	0.16373	174.134		128.25	75.039		30.052
17.533.333										0.38454	0.22115	0.16339	173.881		129.25	75.123		30.063
17.55										0.38697	0.22249	0.16448	173.925		130.5	75.117		30.083
17.566.667						49	591			0.38653	0.22228	0.16425	173.896		129.75	74.935		30.044
17.583.333										0.38613	0.22149	0.16464	174.334		130.5	74.702		30.014
17.6										0.38819	0.22316	0.16503	173.952		132.75	74.501		30.052
17.616.667										0.38713	0.22206	0.16507	174.337		126.5	74.372		30.086
17.633.333										0.38712	0.2217	0.16542	174.612		132.25	74.365		30.022
17.65						80	553			0.38931	0.22362	0.16569	174.095		129.5	74.359		30.036
17.666.667										0.38958	0.22421	0.16537	173.755		131.5	74.437		30.063
17.683.333										0.38898	0.22362	0.16536	173.947		131	7.454		30.025
17.7										0.38977	0.22316	0.1666	174.657		131	74.605		30.036
17.716.667										0.38969	0.22348	0.16621	174.374		131.5	74.696		30.052
17.733.333						41	557			0.39042	0.22499	0.16542	173.523		131	74.773		30.036
17.75										0.3907	0.2235	0.1672	17.481		132.75	74.896		30.097
17.766.667										0.39041	0.22399	0.16642	174.297		131	74.981		30.044
17.783.333										0.39121	0.22497	0.16623	173.891		131	75.078		30.047
17.8										0.39158	0.22532	0.16626	173.787		131.25	75.168		30.03
17.816.667																	1881
17.833.333						42	572			0.38871	0.22246	0.16625	17.473		130.25	75.091		30.025
17.85										0.38661	0.22199	0.16462	174.155		129.25	7.487		30.022
17.866.667										0.38454	0.22102	0.16353	173.989		127	74.585		29.937
17.883.333										0.38163	0.21911	0.16252	174.174		126.75	74.424		29.939
17.9										0.37882	0.21763	0.16119	174.064		125	74.378		29.914
17.916.667						49	555			0.37808	0.21698	0.16109	174.242		124	74.424		29.876
17.933.333										0.37501	0.21585	0.15916	173.738		123.5	74.449		29.857
17.95										0.3718	0.21271	0.15909	17.479		122.5	74.566		29.876
17.966.667										0.37003	0.21165	0.15838	174.827		123.5	74.644		29.846
17.983.333																	n
18										0.37011	0.21344	0.15667	173.403		122	74.747		29.826
18.016.667						63	560			0.36998	0.21218	0.1578	174.372		122.25	74.832		29.818
18.033.333										0.37168	0.21332	0.15836	174.237		123.25	74.929		29.865
18.05										0.37148	0.21381	0.15767	173.743		123.5	74.974		29.917
18.066.667										0.3709	0.21337	0.15753	173.828		126	75.091		29.975
18.083.333										0.37163	0.21336	0.15827	174.179		124.5	75.084		29.992
18.1						73	551			0.37239	0.21358	0.15881	174.359		124.25	74.929		30.025
18.116.667										0.37226	0.21402	0.15823	173.933		125.25	74.722		30.008
18.133.333										0.37299	0.21409	0.1589	174.219		126.25	74.553		30.03
18.15										0.37377	0.21486	0.15892	173.965		125.5	74.495		30.088
18.166.667										0.37407	0.21479	0.15928	174.155		127	74.475		30.019
18.183.333						76	568			0.3742	0.21537	0.15884	173.751		125.75	74.495		30.066
18.2										0.37597	0.21627	0.1597	173.843		127	74.598		30.036
18.216.667										0.37444	0.21543	0.15901	173.809		128.75	7.467		30.091
18.233.333										0.37446	0.21503	0.15943	174.141		132	74.741		30.132
18.25										0.37517	0.21513	0.16005	174.396		126.75	74.845		30.069
18.266.667						38	536			0.37551	0.21513	0.16038	174.548		126.5	74.942		30.099
18.283.333										0.37545	0.21641	0.15904	173.489		127.75	75.032		30.025
18.3										0.377	0.21683	0.16017	173.866		128.25	75.117		30.132
18.316.667										0.37666	0.2167	0.15995	173.812		131.75	75.052		30.03
18.333.333										0.37771	0.2163	0.16142	174.628		128.5	74.922		30.074
18.35						55	560			0.37693	0.21623	0.16069	174.316		128.25	74.741		30.108
18.366.667										0.37864	0.21779	0.16084	173.852		128.75	74.585		30.099
18.383.333										0.37864	0.21779	0.16085	173.858		129.5	74.527		30.105
18.4										0.37855	0.21769	0.16086	173.894		128	74.508		30.069
18.416.667										0.37926	0.21886	0.1604	173.287		128.25	74.547		30.025
18.433.333						51	557			0.37954	0.21809	0.16145	174.027		130.5	74.611		29.997
18.45										0.37951	0.21787	0.16164	17.419		128.5	74.702		30.108
18.466.667										0.37933	0.21801	0.16132	173.994		128.5	74.799		30.072
18.483.333										0.37854	0.21819	0.16036	173.495		129	74.877		29.983
18.5										0.38132	0.2186	0.16272	174.436		129.25	74.942		30.069
18.516.667						70	563			0.38071	0.21842	0.16228	174.298		128.5	75.045		30.066
18.533.333										0.3821	0.21958	0.16252	174.012		129.25	75.104		29.975
18.55										0.38217	0.21857	0.1636	174.847		128.5	75.039		30.039
18.566.667										0.38242	0.22	0.16242	173.829		129.5	74.838		30
18.583.333										0.38303	0.21981	0.16322	174.254		129	74.553		30.039
18.6						48	542			0.38291	0.21968	0.16323	174.305		130.25	74.424		30.047
18.616.667										0.38423	0.22045	0.16378	174.295		130	74.365		29.994
18.633.333										0.38326	0.22012	0.16315	174.119		131	74.359		30.091
18.65										0.38338	0.21986	0.16351	174.371		130.5	74.424		30.041
18.666.667										0.38452	0.22043	0.1641	174.446		129.5	74.501		30.061
18.683.333						54	579			0.38583	0.22191	0.16392	173.865		130	74.573		30.047
18.7										0.3855	0.2217	0.1638	173.882		131.25	7.465		30.03
18.716.667										0.38474	0.2222	0.16255	173.155		130.75	74.728		30.033
18.733.333										0.38619	0.22236	0.16383	173.681		130.5	74.864		30.03
18.75										0.38681	0.22234	0.16447	173.973		132	74.955		29.997
18.766.667						45	570			0.38607	0.22165	0.16442	174.179		130.75	75.032		30.022
18.783.333										0.38611	0.22097	0.16514	174.735		126.75	75.142		30.069
18.8										0.38898	0.22307	0.16591	174.378		129.75	75.123		29.981
18.816.667										0.38762	0.22224	0.16538	174.415		131	74.981		30.058
18.833.333										0.38781	0.22282	0.16499	174.046		134.25	74.728		30.011
18.85						59	586			0.38839	0.22286	0.16553	174.274		130.25	74.521		30.022
18.866.667										0.38844	0.22283	0.1656	174.316		131.25	74.378		30.03
18.883.333										0.38984	0.22392	0.16592	174.101		131	74.378		30.036
18.9										0.3903	0.22389	0.1664	174.322		131	74.385		30.058
18.916.667										0.38908	0.2241	0.16499	173.622		133	74.443		30.011
18.933.333						75	585			0.38979	0.22441	0.16538	173.693		132.5	74.501		30.044
18.95										0.38995	0.22341	0.16654	174.545		133	74.631		30.019
18.966.667										0.3902	0.22354	0.16666	174.557		132.5	74.702		30
18.983.333										0.39158	0.22507	0.16651	173.978		133	74.793		30.061
19																	1881
19.016.667										0.38874	0.22258	0.16616	174.653		132	74.935		30.006
19.033.333						55	569			0.38793	0.2218	0.16613	174.901		128.75	75.045		30.006
19.05										0.38489	0.22058	0.16431	174.488		127.25	75.181		29.95
19.066.667										0.38312	0.21991	0.16321	174.218		125	75.149		29.868
19.083.333										0.37892	0.21715	0.16177	174.497		124.25	75.006		29.857
19.1										0.37721	0.21717	0.16004	173.692		123.25	74.734		29.89
19.116.667						57	568			0.374	0.21492	0.15908	174.018		122.5	74.514		29.881
19.133.333										0.3715	0.21292	0.15858	174.482		123.75	74.365		29.807
19.15										0.36916	0.21189	0.15727	174.222		123	74.352		29.851
19.166.667																	n
19.183.333										0.3687	0.21211	0.15659	173.826		124.75	74.385		29.782
19.2										0.3692	0.21182	0.15738	174.299		123.75	7.443		29.928
19.216.667						42	548			0.37145	0.2142	0.15725	173.411		122.5	74.534		29.87
19.233.333										0.37063	0.21237	0.15826	174.522		124.25	74.598		29.923
19.25										0.37076	0.21311	0.15765	173.975		125.25	74.709		29.945
19.266.667										0.3716	0.21362	0.15798	173.956		126.25	74.799		30.033
19.283.333										0.37147	0.21317	0.1583	174.259		126.5	74.896		30.003
19.3						86	547			0.37246	0.21416	0.1583	173.918		126.75	74.994		29.967
19.316.667										0.37235	0.2133	0.15905	174.567		125.75	7.511		30.061
19.333.333										0.37329	0.21475	0.15854	173.827		126.25	75.168		30.017
19.35										0.37289	0.21343	0.15946	174.711		127.5	75.052		30.03
19.366.667										0.37302	0.21476	0.15827	173.697		128.5	7.487		30.022
19.383.333						49	535			0.37356	0.21513	0.15842	17.364		127.75	74.618		30.119
19.4										0.37353	0.21397	0.15956	174.573		127.25	74.456		30.108
19.416.667										0.37475	0.21524	0.15951	174.108		129.5	74.378		30.102
19.433.333										0.3756	0.21593	0.15967	173.946		127.25	74.385		30.047
19.45										0.37467	0.2155	0.15917	173.862		128.5	74.443		30.138
19.466.667						54	570			0.37493	0.21462	0.16031	174.697		126.75	74.475		30.083
19.483.333										0.37645	0.21585	0.1606	174.407		127.75	74.573		30.055
19.5										0.37731	0.21709	0.16022	173.803		128.25	74.696		30.074
19.516.667										0.37704	0.21745	0.15959	173.393		127.25	7.478		30.052
19.533.333										0.37716	0.21643	0.16073	174.264		127.75	74.864		29.964
19.55						72	568			0.37678	0.21554	0.16124	174.809		128.25	74.968		30.063
19.566.667										0.37808	0.21704	0.16104	174.196		128.75	75.065		30.083
19.583.333										0.37757	0.21715	0.16042	173.876		128.5	75.123		30.047
19.6										0.37943	0.21837	0.16105	173.751		130.75	75.039		30.011
19.616.667										0.37874	0.21639	0.16235	175.027		128.75	74.825		30.011
19.633.333						79	525			0.3795	0.21782	0.16168	174.225		129.5	74.585		30.008
19.65										0.37971	0.21744	0.16227	174.625		128.5	74.424		30.102
19.666.667										0.3812	0.22035	0.16085	1.73		129.75	74.378		30.086
19.683.333										0.38015	0.21806	0.16209	174.332		127.75	74.352		30.052
19.7										0.38037	0.21835	0.16203	174.208		128.75	74.404		30.019
19.716.667						57	597			0.38131	0.21982	0.16149	173.467		130.25	74.482		30.025
19.733.333										0.38113	0.21846	0.16267	17.446		128.75	74.573		30.033
19.75										0.38128	0.21858	0.1627	174.434		129.5	74.631		30.058
19.766.667										0.38177	0.21893	0.16284	174.378		125.75	7.476		30.052
19.766.944										0.38141	0.21867	0.16274	174.423		130	74.825		30.03
19.783.333						64	552			0.38292	0.21915	0.16377	174.728		129.25	74.968		30.022
19.8										0.38188	0.21854	0.16334	174.742		131.25	75.058		30.091
19.816.667										0.38425	0.21998	0.16427	174.676		130.75	75.142		30.058
19.816.944										0.38385	0.21978	0.16407	174.655		131.75	75.136		30.108
19.833.333										0.38474	0.22048	0.16427	174.507		131.25	74.961		30.044
19.85						66	590			0.38411	0.2205	0.16361	174.197		129.75	74.728		30.061
19.866.667										0.38496	0.2203	0.16465	174.739		132.75	74.566		30.083
19.883.333										0.38545	0.22076	0.16469	174.598		129.25	74.501		30.044
19.9										0.38564	0.22077	0.16487	174.679		130	74.573		30.036
19.916.667										0.38564	0.22173	0.16391	173.927		131.75	74.553		30.022
19.933.333						59	564			0.38574	0.22141	0.16433	17.422		132	74.611		30.039
19.95										0.38761	0.22226	0.16535	174.393		131.25	74.696		30.047
19.966.667										0.38679	0.22118	0.16562	17.488		131.5	74.767		29.986
19.983.333										0.3875	0.22208	0.16542	174.487		131	74.858		30.025
20										0.38799	0.2231	0.16489	173.912		131.25	74.948		30.006
20.016.667						53	554			0.38823	0.2227	0.16553	174.328		131.75	75.071		30.063
20.033.333										0.38861	0.22281	0.1658	174.415		132.25	75.149		30.033
20.05										0.38869	0.22301	0.16568	174.294		133.5	7.513		29.978
20.066.667										0.39009	0.22357	0.16651	174.476		133.25	74.961		29.881
20.083.333										0.38843	0.22211	0.16632	17.488		133	74.709		30.008
20.1						71	568			0.38982	0.22328	0.16654	17.459		133.5	74.592		29.994
20.116.667										0.38998	0.2231	0.16688	174.804		135.25	74.521		30.014
20.133.333										0.39053	0.22318	0.16735	174.984		132.25	74.501		29.989
20.15										0.3913	0.22462	0.16668	174.205		133.25	7.456		30.006
20.166.667										0.39207	0.22428	0.16779	174.814		132.75	74.611		29.994
20.183.333						92	576			0.39174	0.22472	0.16702	174.326		134.25	74.689		29.967
20.2										0.39207	0.22502	0.16705	174.237		134	74.773		30.003
20.216.667																	1881
20.233.333										0.39039	0.2237	0.1667	174.518		132.25	7.489		29.964
20.25										0.38726	0.22241	0.16484	174.116		130.5	75.026		29.981
20.266.667										0.38557	0.22173	0.16383	173.888		128.75	7.511		29.917
20.283.333						58	568			0.38327	0.2202	0.16307	174.055		127.25	7.511		29.914
20.3										0.37944	0.21703	0.1624	174.829		126.25	74.968		29.881
20.316.667										0.37789	0.21718	0.16071	174.001		126.25	74.676		29.851
20.333.333										0.3762	0.216	0.16021	174.171		127.5	74.456		29.851
20.35										0.37369	0.21454	0.15915	174.181		123.75	74.346		29.821
20.366.667						48	561			0.37006	0.21198	0.15808	174.573		122	74.352		29.84
20.383.333																	n
20.4										0.37117	0.21275	0.15842	174.462		121	74.372		29.821
20.416.667										0.3697	0.21194	0.15777	17.444		124	74.443		29.832
20.433.333										0.37192	0.21314	0.15878	174.493		124	74.482		29.906
20.45										0.37141	0.21338	0.15803	174.062		125.75	74.579		29.895
20.466.667						51	538			0.37118	0.21258	0.1586	174.607		126.25	7.467		29.934
20.483.333										0.37206	0.21314	0.15893	174.566		126	7.478		29.95
20.5										0.37199	0.21296	0.15903	174.678		127	7.489		29.961
20.516.667										0.37311	0.21439	0.15871	174.029		129.25	74.968		30.052
20.533.333										0.3745	0.21508	0.15942	17.412		127.25	75.091		30.003
20.55						61	561			0.37395	0.21436	0.15959	174.451		127.75	75.142		30.03
20.566.667										0.37261	0.21334	0.15927	174.657		128.75	75.065		30.091
20.583.333										0.37465	0.21466	0.15998	174.528		128.75	74.845		30.044
20.6										0.37485	0.21503	0.15982	174.323		129.5	74.618		30.074
20.616.667										0.37508	0.21581	0.15927	1.738		129	74.449		30.097
20.633.333						73	540			0.37571	0.21554	0.16017	17.431		128.5	74.398		30.091
20.65										0.37579	0.21514	0.16065	174.672		130	74.385		30.072
20.666.667										0.37651	0.21574	0.16077	174.522		130	74.437		30.066
20.683.333										0.37741	0.21744	0.15997	17.357		130	74.521		30.022
20.7										0.37782	0.21675	0.16107	174.313		130.5	7.456		30.077
20.716.667						68	575			0.377	0.21573	0.16127	174.759		130.75	74.663		30.066
20.733.333										0.37818	0.2163	0.16188	174.843		129.75	74.773		30.03
20.75										0.37771	0.21622	0.1615	174.691		129.75	74.838		30.033
20.766.667										0.37854	0.21716	0.16138	174.314		129.25	74.961		30.044
20.783.333										0.37926	0.21681	0.16245	174.926		129.75	75.058		30.008
20.8						57	556			0.37894	0.21653	0.16241	175.003		130.5	75.162		30.058
20.816.667										0.37993	0.21804	0.16189	174.249		130	75.117		29.992
20.833.333										0.37949	0.21712	0.16237	174.784		131	74.974		30.066
20.85										0.37987	0.21726	0.16261	174.846		131.25	74.734		30.039
20.866.667										0.38053	0.21839	0.16214	174.245		131.5	74.573		30.061
20.883.333						77	549			0.38171	0.21937	0.16234	174.001		131	74.508		30.041
20.9										0.38133	0.21775	0.16359	175.125		130.5	74.514		30.069
20.916.667										0.38175	0.21814	0.16362	175.006		130	74.527		30.058
20.933.333										0.384	0.21938	0.16462	175.037		129.75	74.598		29.983
20.95										0.38177	0.21817	0.1636	174.987		133.75	74.683		30.008
20.966.667						50	579			0.38283	0.21822	0.16462	175.437		131	74.773		30.014
20.983.333										0.38353	0.21916	0.16437	174.999		130.5	74.845		30.03
21										0.3826	0.21809	0.16451	17.543		130.75	74.942		30.011
21.016.667										0.38425	0.21968	0.16457	174.917		133.25	75.045		30.072
21.033.333										0.3843	0.22023	0.16407	1.745		131	75.117		30.041
21.05						69	576			0.38437	0.21917	0.16519	175.372		131.25	7.511		30.039
21.066.667										0.38502	0.22058	0.16443	174.545		134.75	74.968		30.058
21.083.333										0.38525	0.22065	0.1646	174.599		132.25	74.696		30.055
21.1										0.38648	0.22024	0.16623	175.475		132.25	74.469		30.041
21.116.667										0.38607	0.22087	0.16521	1.748		132.25	74.391		30.069
21.133.333						60	586			0.38721	0.22128	0.16592	174.981		132.5	74.359		30.025
21.15										0.38742	0.2211	0.16631	17.522		132.75	74.359		30.052
21.166.667										0.38754	0.22193	0.16562	174.626		133.25	74.424		30.069
21.183.333										0.38874	0.22205	0.16669	175.069		133.5	74.488		30.033
21.2										0.38841	0.22169	0.16673	175.207		131.5	74.585		30.033
21.216.667						61	582			0.38765	0.2215	0.16615	17.501		132.75	74.676		30.044
21.233.333										0.3891	0.22187	0.16722	17.537		133.5	7.478		30.039
21.25										0.38941	0.22217	0.16724	175.274		132.5	74.903		30.135
21.266.667										0.38935	0.22235	0.167	175.108		132.75	74.974		30.014
21.283.333										0.3895	0.22262	0.16688	174.959		135.25	75.104		29.997
21.3						60	587			0.39032	0.22269	0.16763	175.276		132	75.136		30.088
21.316.667										0.39026	0.22254	0.16772	175.367		132.5	75.045		30.072
21.333.333										0.39156	0.22336	0.1682	175.307		134.5	74.883		30.058
21.333.611										0.39069	0.22293	0.16777	175.255		132.75	74.605		30.036
21.35										0.3916	0.22347	0.16814	17.524		132.25	74.469		30.039
21.366.667						42	572			0.39123	0.22308	0.16815	175.375		133.75	74.378		30.083
21.383.333										0.39243	0.22337	0.16906	175.684		133.25	74.391		30.063
21.383.611										0.39305	0.22488	0.16816	174.778		132.25	74.424		30.102
21.4										0.39314	0.22462	0.16851	17.502		134.25	74.547		30.11
21.416.667										0.39358	0.22481	0.16876	175.069		134.25	74.637		30.108
21.433.333						28	590			0.39379	0.22482	0.16897	175.159		133.75	74.683		30.055
21.45										0.39416	0.22484	0.16932	175.304		134.5	7.478		30.072
21.466.667										0.39574	0.22534	0.1704	175.616		134.25	74.877		30.132
21.483.333																	1881
21.5										0.39324	0.22379	0.16946	175.723		132.5	75.006		29.97
21.516.667										0.39019	0.22237	0.16782	17.547		130.25	75.123		29.975
21.533.333						45	596			0.38743	0.22118	0.16624	175.161		129.75	75.214		29.967
21.55										0.38548	0.22028	0.1652	174.996		127.75	7.511		29.972
21.566.667										0.38381	0.22024	0.16356	174.264		127.75	74.877		29.934
21.583.333										0.38068	0.21881	0.16186	173.974		126.75	74.605		29.928
21.6										0.37755	0.21541	0.16214	175.268		127	74.462		29.865
21.616.667						77	576			0.37611	0.21577	0.16034	174.312		124.5	74.378		29.79
21.633.333										0.37188	0.21246	0.15942	175.032		124.25	74.437		29.851
21.65										0.37046	0.21178	0.15868	17.493		122.75	74.469		29.887
21.666.667																	n
21.683.333										0.37062	0.21153	0.15909	175.212		124	74.553		29.821
21.7										0.37057	0.21186	0.15871	174.913		123.25	74.618		29.873
21.716.667						76	557			0.37188	0.2124	0.15948	175.085		125	74.728		29.862
21.733.333										0.3725	0.21269	0.15981	175.139		125.5	74.786		29.994
21.75										0.37173	0.21255	0.15919	174.895		126.25	74.883		29.975
21.766.667										0.37184	0.21275	0.15909	17.478		127.25	74.981		30.025
21.783.333										0.37276	0.21289	0.15986	175.091		128.25	75.078		30.105
21.8						70	560			0.37366	0.21409	0.15957	174.537		128	75.155		30.061
21.816.667										0.37314	0.21337	0.15977	174.878		128.25	75.058		30.08
21.833.333										0.37432	0.21418	0.16014	174.768		129	74.845		30.069
21.85										0.37431	0.21344	0.16087	175.369		128.25	74.585		30.113
21.866.667										0.37501	0.21443	0.16058	174.887		127.75	74.443		30.121
21.883.333						67	566			0.37547	0.2152	0.16027	174.471		128	74.378		30.094
21.9										0.3749	0.21418	0.16072	175.042		129.75	74.359		30.039
21.916.667										0.3754	0.21525	0.16014	174.398		129	7.443		30.146
21.933.333										0.37661	0.21506	0.16154	175.115		129.25	74.488		30.08
21.95										0.3771	0.21578	0.16133	174.766		128.75	74.566		30.039
21.966.667						77	562			0.37772	0.21586	0.16186	174.985		130	74.657		30.041
21.983.333										0.37778	0.21565	0.16212	175.177		129.25	74.741		30.044
22										0.3775	0.21548	0.16201	175.186		129	74.851		30.102
22.016.667										0.37787	0.21522	0.16265	175.574		129.75	74.935		30.135
22.033.333										0.37732	0.21533	0.16199	175.226		131.5	75.045		30.097
22.05						69	567			0.37872	0.21733	0.16139	174.257		130.25	75.142		30.094
22.066.667										0.37903	0.21653	0.1625	175.046		130.75	7.511		30.138
22.083.333										0.37901	0.21594	0.16307	175.517		127	74.955		30.025
22.1										0.38015	0.21684	0.16331	175.311		131	74.709		30.05
22.116.667										0.38	0.21741	0.16259	174.788		131.5	74.566		30.099
22.133.333						35	543			0.38042	0.217	0.16342	175.309		130.75	74.488		30.003
22.15										0.38079	0.21722	0.16357	175.303		132	74.527		30.091
22.166.667										0.38128	0.21688	0.1644	175.801		131.75	74.585		30.044
22.183.333										0.38189	0.21861	0.16328	174.689		130.5	74.611		30.072
22.2										0.3815	0.21749	0.16401	17.541		131	74.689		30.074
22.216.667						82	590			0.3828	0.21775	0.16505	175.798		132.75	74.786		30.058
22.233.333										0.38298	0.21851	0.16447	175.268		132.75	74.864		30.069
22.25										0.38291	0.21774	0.16516	175.852		130.5	74.955		30.061
22.266.667										0.38336	0.21844	0.16492	175.499		131.25	75.065		30.05
22.283.333										0.38439	0.21981	0.16458	174.876		132.25	75.123		30.047
22.3						59	534			0.38472	0.21945	0.16528	175.317		132.5	7.511		30.063
22.316.667										0.38441	0.21957	0.16484	175.075		132	74.961		30.025
22.333.333										0.38462	0.21878	0.16583	175.799		133.25	74.754		30.061
22.35										0.38616	0.22068	0.16547	174.982		133	74.508		30.072
22.350.278										0.38653	0.22069	0.16584	175.144		133.5	74.404		30.025
22.366.667						56	577			0.38694	0.22036	0.16658	175.595		132.25	74.391		30.083
22.383.333										0.3865	0.22055	0.16595	175.244		132.75	74.385		30.025
22.4										0.38725	0.22003	0.16722	175.999		132.5	74.437		30.088
22.400.278										0.38657	0.22061	0.16596	175.232		132.5	74.488		30.061
22.416.667										0.38709	0.22084	0.16625	175.283		132.25	74.611		29.983
22.433.333						54	569			0.38761	0.2214	0.16621	175.071		133.5	74.709		30.11
22.45										0.38852	0.22149	0.16703	175.409		132.75	74.793		30.124
22.466.667										0.38938	0.22277	0.16661	174.792		134.25	74.883		30.086
22.483.333										0.38939	0.22181	0.16758	175.551		132.75	75.013		30.08
22.5										0.38965	0.22205	0.1676	175.477		133.75	7.511		30.025
22.516.667						52	572			0.38985	0.22203	0.16782	175.585		133.75	75.149		30.017
22.533.333										0.39076	0.22232	0.16844	175.764		134.25	7.511		30.058
22.55										0.3902	0.22328	0.16693	174.762		134	74.851		30.074
22.566.667										0.39132	0.22296	0.16836	175.509		135	74.618		30.091
22.583.333										0.39146	0.22281	0.16865	175.692		134.5	74.462		30.094
22.6						81	581			0.39209	0.22291	0.16919	175.901		135.25	74.411		30.072
22.616.667										0.39286	0.22351	0.16935	175.767		135	74.417		30.033
22.633.333										0.39229	0.22287	0.16942	176.016		136.5	74.469		30.116
22.65										0.39286	0.22393	0.16892	175.436		135.5	74.514		30.108
22.666.667										0.39479	0.22545	0.16935	175.116		135	74.585		30.028
22.683.333																	1881
22.7						74	572			0.39121	0.22294	0.16827	175.479		134	74.722		30.025
22.716.667										0.38882	0.22092	0.1679	176.003		132	74.832		30.003
22.733.333										0.38643	0.22032	0.16611	175.393		130.5	74.948		29.997
22.75										0.38372	0.21899	0.16473	175.223		128	75.065		29.948
22.766.667										0.38149	0.21845	0.16305	174.639		128.5	75.162		29.97
22.783.333						80	557			0.37799	0.21575	0.16224	175.197		129.5	75.058		29.953
22.8										0.37564	0.2137	0.16194	17.578		127.5	74.858		29.92
22.816.667										0.37286	0.21243	0.16043	175.518		124.75	74.579		29.876
22.833.333										0.37189	0.21253	0.15935	174.979		125.25	74.417		29.846
22.85										0.36748	0.20979	0.1577	175.171		124.5	74.346		29.854
22.866.667																	n
22.883.333						78	535			0.36938	0.21141	0.15797	174.724		125.75	74.385		29.79
22.9										0.36888	0.20997	0.15891	175.684		127	74.411		29.92
22.916.667										0.36915	0.21084	0.15831	175.087		125.5	74.495		29.884
22.933.333										0.37053	0.21102	0.15951	17.559		126.5	7.456		29.959
22.95										0.36984	0.21137	0.15847	174.975		126.75	74.637		29.95
22.966.667						58	546			0.37036	0.21076	0.15959	17.572		126.25	74.754		29.948
22.983.333										0.37174	0.21201	0.15974	175.344		127.75	74.832		29.994
23										0.37153	0.21149	0.16004	175.676		128.5	74.948		30.006
23.016.667										0.37128	0.21204	0.15924	175.098		126.75	75.045		30.088
23.033.333										0.37218	0.21273	0.15945	174.955		129.75	7.513		30.108
23.05						59	537			0.3722	0.21282	0.15939	174.895		129.75	75.039		30.121
23.066.667										0.3734	0.21392	0.15948	17.455		130.5	74.832		30.094
23.083.333										0.37359	0.21309	0.1605	175.323		129.25	74.624		30.083
23.1										0.37335	0.2118	0.16156	176.279		129.5	74.495		30.047
23.116.667										0.37373	0.21285	0.16088	175.583		131	74.475		30.094
23.133.333						75	550			0.37416	0.21362	0.16055	175.155		131	74.508		30.033
23.15										0.37335	0.21209	0.16127	176.038		131	74.547		30.163
23.166.667										0.37457	0.2135	0.16108	175.447		130	74.611		30.127
23.183.333										0.37546	0.21429	0.16117	175.209		132.25	74.683		30.088
23.2										0.37537	0.21361	0.16176	175.725		132.25	74.773		30.097
23.216.667						66	546			0.37553	0.21388	0.16165	17.558		131.75	7.487		30.086
23.233.333										0.37613	0.21528	0.16085	174.715		132	74.974		30.108
23.25										0.37592	0.21409	0.16184	175.594		130	75.078		30.094
23.266.667										0.3771	0.21457	0.16253	175.748		131.25	75.117		30.152
23.283.333										0.37752	0.21475	0.16277	175.795		129.5	75.065		30.108
23.3						73	541			0.37809	0.21573	0.16236	175.263		133	7.487		30.105
23.316.667										0.37777	0.21538	0.16239	175.398		132.25	7.465		30.094
23.333.333										0.37779	0.21505	0.16274	175.675		132.5	7.454		30.094
23.35										0.37971	0.21648	0.16323	175.399		132.5	74.521		30.113
23.366.667										0.37878	0.21615	0.16264	175.243		131.5	74.501		30.08
23.383.333						64	544			0.38113	0.21679	0.16434	175.804		131	74.553		30.033
23.4										0.37988	0.215	0.16489	176.692		133	74.644		30.052
23.416.667										0.37972	0.21599	0.16373	175.804		131.25	74.722		30.017
23.433.333										0.38004	0.216	0.16404	175.948		132.25	7.476		30.036
23.45										0.38117	0.21645	0.16471	176.097		133.75	74.877		29.961
23.450.278						67	570			0.38171	0.21685	0.16486	176.028		132.5	74.987		30.014
23.466.667										0.38147	0.21651	0.16496	17.619		133	75.071		29.956
23.483.333										0.3832	0.21801	0.16519	175.773		133.5	75.136		29.994
23.5										0.38328	0.21758	0.16571	176.159		133.75	75.065		30.014
23.500.278										0.38287	0.21712	0.16575	176.343		133.25	74.838		30.014
23.516.667						34	552			0.38307	0.21781	0.16526	175.872		134.25	74.637		30.014
23.533.333										0.384	0.21899	0.16501	175.348		132.25	74.521		29.972
23.55										0.38458	0.21788	0.1667	176.509		132.5	74.508		29.945
23.566.667										0.384	0.21761	0.16638	176.459		134	74.553		29.986
23.583.333										0.38386	0.21808	0.16578	176.019		133.5	7.456		29.975
23.6						69	554			0.38479	0.21883	0.16595	175.835		133.75	7.465		30.036
23.616.667										0.38565	0.21947	0.16618	175.722		133	74.702		29.948
23.633.333										0.38596	0.21962	0.16634	17.574		135.75	74.799		29.97
23.65										0.38634	0.21963	0.16671	175.908		133	7.489		30.014
23.666.667										0.38709	0.22011	0.16698	175.863		136.25	74.994		30.003
23.683.333						51	591			0.3866	0.21982	0.16678	175.873		133.25	75.058		30.041
23.7										0.38768	0.22012	0.16757	176.127		137	75.142		29.994
23.716.667										0.38824	0.22081	0.16743	175.824		135.25	75.065		30.036
23.733.333										0.38892	0.22015	0.16877	176.663		135.5	74.858		30.008
23.75										0.3882	0.22035	0.16785	176.173		136.25	74.611		30.066
23.766.667						71	574			0.3889	0.22043	0.16848	176.433		136	74.449		30.017
23.783.333										0.39003	0.22152	0.16851	176.068		135.75	74.391		30.041
23.8										0.39063	0.22221	0.16842	175.792		136.25	74.359		30.036
23.816.667										0.3912	0.22251	0.16869	175.812		136.5	74.424		30.041
23.833.333										0.39062	0.22129	0.16933	176.518		136.75	74.501		30.008
23.85						86	546			0.3913	0.22236	0.16895	175.981		135.75	7.456		30.033
23.866.667										0.3903	0.22204	0.16826	175.781		136.5	74.683		29.981
23.883.333										0.3923	0.2231	0.1692	175.843		138.75	74.747		30.014
23.9										0.39274	0.22253	0.17021	176.488		138	74.864		30.028
23.916.667										0.39308	0.22249	0.17059	176.671		135.25	74.981		30.033
23.933.333						84	582			0.39415	0.22457	0.16957	17.551		138.5	75.065		30.039
23.95										0.39369	0.2232	0.1705	176.388		137.25	7.511		30.044
23.966.667										0.39398	0.22354	0.17045	176.249		137	75.039		30.074
23.983.333										0.39505	0.22446	0.1706	176.004		136.5	74.845		30.003
24										0.39528	0.22513	0.17015	175.581		135	74.592		30.019
24.016.667																	1881
24.033.333						79	562			0.39343	0.22408	0.16935	175.576		135	74.443		30.039
24.05										0.39121	0.22128	0.16993	176.795		134.5	74.411		29.983
24.066.667										0.3878	0.22097	0.16683	175.496		133.75	74.404		29.942
24.083.333										0.38559	0.2188	0.16679	17.623		131.75	74.475		29.909
24.1										0.38364	0.21784	0.1658	176.114		131.5	74.573		29.926
24.116.667						73	568			0.38037	0.21588	0.16449	176.195		130.25	7.465		29.892
24.133.333										0.37827	0.21458	0.1637	176.287		129	74.747		29.812
24.15										0.37465	0.21318	0.16146	175.738		127.5	7.487		29.859
24.166.667										0.37264	0.21221	0.16043	175.599		125.5	75.006		29.777
24.183.333										0.37069	0.21038	0.16031	176.198		125.5	75.065		29.777
24.2																	n
24.216.667						42	518			0.37016	0.20993	0.16024	17.633		125.75	75.155		29.812
24.233.333										0.3706	0.21069	0.15991	175.901		128.5	75.058		29.862
24.25										0.37161	0.21153	0.16008	175.674		130	74.832		29.906
24.266.667										0.37087	0.21142	0.15944	175.415		130.5	74.592		29.862
24.283.333										0.37177	0.21117	0.1606	176.051		129	7.443		29.931
24.3						52	548			0.37221	0.21152	0.16069	175.971		129.5	74.359		29.926
24.316.667										0.37339	0.21221	0.16118	175.951		130	74.346		30.006
24.333.333										0.37404	0.21254	0.1615	175.986		131.25	74.424		30.055
24.35										0.3739	0.21301	0.16088	175.526		134	74.443		30.011
24.366.667										0.37343	0.21289	0.16054	175.408		133	74.585		30.074
24.383.333						56	544			0.37423	0.21294	0.1613	17.575		131.25	74.663		30.121
24.4										0.37479	0.21301	0.16178	175.946		131.75	74.754		30.058
24.416.667										0.37487	0.21283	0.16204	176.137		131.5	74.858		30.077
24.433.333										0.37518	0.2133	0.16188	175.895		132.5	74.948		30.097
24.45										0.37555	0.21383	0.16172	175.631		132	75.065		30.116
24.466.667						58	567			0.37646	0.21382	0.16264	176.061		130.75	75.155		30.033
24.483.333										0.37594	0.21434	0.1616	175.394		131.75	75.104		30.08
24.483.611										0.37725	0.21365	0.1636	176.576		133	74.968		30.052
24.5										0.37767	0.21487	0.1628	175.768		133.75	74.741		30.08
24.516.667										0.37867	0.21533	0.16334	175.852		133.25	74.585		30.083
24.533.333						65	544			0.37834	0.21541	0.16292	175.634		132.5	74.514		30.066
24.533.611										0.37803	0.21531	0.16272	175.576		133.75	74.501		30.003
24.55										0.37939	0.21595	0.16343	175.679		134.5	74.553		30.091
24.566.667										0.37919	0.21614	0.16305	175.437		132.5	74.598		30.028
24.583.333										0.37911	0.21604	0.16308	175.484		133.75	74.689		30.08
24.6						54	554			0.38026	0.2164	0.16386	175.724		133.25	7.476		30.014
24.616.667										0.38099	0.21768	0.16331	175.025		134.5	74.845		30.083
24.633.333										0.38079	0.21718	0.16361	175.332		134	74.935		30.086
24.65										0.38041	0.21659	0.16382	175.634		132.25	75.065		30.039
24.666.667										0.38024	0.21594	0.1643	176.086		134.25	75.136		30.074
24.683.333						91	574			0.38218	0.21807	0.16411	175.255		133.75	75.123		30.083
24.7										0.38156	0.21748	0.16408	175.445		133	74.955		30.036
24.716.667										0.3826	0.21745	0.16515	17.595		135	74.689		30.088
24.733.333										0.38279	0.21748	0.16531	176.008		133.75	74.579		30.036
24.75										0.38358	0.21927	0.16431	174.938		136	74.508		30.108
24.766.667						60	520			0.38424	0.21924	0.165	175.263		136.25	74.514		29.997
24.783.333										0.38449	0.21906	0.16544	175.522		135.25	7.454		30.061
24.8										0.38413	0.21919	0.16494	175.249		134.5	74.573		30.008
24.816.667										0.38491	0.21893	0.16598	175.812		134.5	7.467		30.039
24.833.333										0.38528	0.21944	0.16584	175.577		135.5	74.793		30.088
24.85						78	575			0.38614	0.21996	0.16617	175.546		133	74.825		29.967
24.866.667										0.38759	0.22092	0.16667	175.445		135.25	74.955		30.028
24.883.333										0.38732	0.22037	0.16695	175.762		136.75	75.058		30.113
24.9										0.38642	0.22029	0.16613	175.417		136	75.117		30.058
24.916.667										0.3874	0.22011	0.16729	176.003		135.5	75.123		30.039
24.933.333						58	575			0.38748	0.22079	0.1667	175.501		135	74.955		30.088
24.95										0.38771	0.22091	0.16681	175.509		135	74.722		29.994
24.966.667										0.38778	0.22106	0.16672	175.417		135.25	74.573		30.044
24.983.333										0.38875	0.22113	0.16762	175.802		135.75	74.534		30.033
25										0.38973	0.2219	0.16783	175.635		135.25	74.508		30.017
25.016.667						72	547			0.38979	0.222	0.16779	175.579		136.5	7.454		30.094
25.033.333										0.39077	0.22243	0.16834	175.683		140.5	74.592		30.041
25.05										0.3906	0.22192	0.16868	176.007		136.25	74.696		30
25.066.667										0.38919	0.22083	0.16836	176.241		134.5	74.734		29.981
25.083.333										0.39093	0.2216	0.16933	176.415		135.5	74.851		30.003
25.1						51	562			0.39112	0.22271	0.16841	175.618		135.5	74.948		30.074
25.116.667										0.39094	0.22193	0.16901	176.156		134.75	75.058		30.063
25.133.333										0.39236	0.22369	0.16867	175.404		135.75	75.104		30.052
25.15										0.39245	0.22334	0.16911	175.722		136.25	75.013		30.083
25.166.667										0.39307	0.22342	0.16965	175.932		136.5	74.825		30.061
25.183.333						59	553			0.39343	0.22386	0.16957	175.747		138	7.465		30.022
25.2										0.39308	0.22409	0.16899	175.411		136.75	74.508		30.017
25.216.667										0.3953	0.22498	0.17032	175.704		137.75	74.475		30.033
25.233.333										0.39444	0.22421	0.17023	175.925		140.5	74.501		30.036
25.25										0.39504	0.22449	0.17055	175.971		138.25	74.553		30.05
25.266.667						58	569			0.39432	0.22443	0.16989	175.701		139.75	74.637		30.05
25.283.333										0.3952	0.22429	0.17091	176.203		138.75	74.722		30.036
25.283.611										0.39601	0.22494	0.17107	17.605		137	74.812		30.091
25.3										0.39605	0.22518	0.17087	175.881		138.75	7.489		29.978
25.316.667																	1881
25.333.333										0.39413	0.22495	0.16918	17.521		137.75	75.013		29.972
25.333.611						67	554			0.39163	0.22311	0.16852	175.534		133	7.513		29.989
25.35										0.38923	0.22128	0.16796	175.903		133.5	75.123		29.989
25.366.667										0.38877	0.22025	0.16851	176.509		131.75	74.942		29.887
25.383.333										0.38358	0.2181	0.16548	175.871		133.25	74.702		29.848
25.4										0.38179	0.21702	0.16478	175.927		131	74.495		29.81
25.416.667						65	541			0.37969	0.21643	0.16325	17.543		129.75	74.359		29.846
25.433.333										0.37851	0.21513	0.16338	175.943		127.25	74.365		29.804
25.45										0.37454	0.21236	0.16219	176.376		133.75	74.417		29.785
25.466.667										0.3721	0.2113	0.1608	1.761		125.25	74.482		29.766
25.483.333																	n
25.5										0.37297	0.21245	0.16052	17.556		126.75	7.454		29.796
25.516.667						67	519			0.37192	0.21091	0.16101	176.343		127.25	74.618		29.793
25.533.333										0.37401	0.21381	0.1602	174.926		128	74.728		29.89
25.55										0.37339	0.21273	0.16066	175.524		128.5	74.799		29.859
25.566.667										0.3745	0.21328	0.16122	175.589		131.25	74.909		29.912
25.583.333										0.37412	0.21245	0.16167	176.095		129	74.994		30.022
25.6						91	542			0.37369	0.21256	0.16113	175.804		131	75.091		29.989
25.616.667										0.37536	0.21364	0.16172	175.697		131	75.123		29.992
25.633.333										0.37546	0.21348	0.16198	175.874		134	75.078		30.019
25.65										0.37576	0.21331	0.16245	176.154		133.75	7.489		29.953
25.666.667										0.37539	0.21367	0.16171	175.682		136.75	74.605		30.086
25.683.333						75	547			0.37666	0.21403	0.16263	175.984		133.5	74.456		30.113
25.7										0.37681	0.21468	0.16213	175.519		134.5	74.404		30.061
25.716.667										0.37842	0.21465	0.16377	176.297		133.25	74.398		30.083
25.733.333										0.37704	0.21356	0.16348	176.549		135	7.443		30.099
25.75										0.37813	0.21411	0.16402	176.606		135.75	74.527		30.072
25.766.667						72	573			0.37805	0.21388	0.16416	176.755		135.25	74.598		30.121
25.783.333										0.37836	0.21454	0.16381	176.355		133.75	74.689		30.069
25.8										0.37879	0.215	0.16379	176.184		134.75	74.786		30.08
25.816.667										0.37959	0.21593	0.16367	175.799		132	7.487		30.066
25.833.333										0.37945	0.21509	0.16436	176.413		134.25	74.987		30.019
25.85						61	552			0.38011	0.21634	0.16377	175.703		134.25	75.039		30.099
25.866.667										0.38036	0.21585	0.16452	17.622		135.25	75.142		30.014
25.883.333										0.38101	0.21619	0.16482	17.624		135	7.513		30.003
25.9										0.38096	0.21692	0.16404	175.623		133.5	7.5		30.008
25.916.667										0.38095	0.21651	0.16444	175.949		135.75	74.715		30.088
25.933.333						79	554			0.38231	0.21731	0.165	175.931		135.25	74.508		30.099
25.95										0.38294	0.21729	0.16565	176.232		136	74.378		30.044
25.966.667										0.38265	0.2172	0.16545	176.172		135.5	74.359		30.052
25.983.333										0.38335	0.2173	0.16605	176.415		135.25	74.372		30.08
26										0.38429	0.21754	0.16675	176.652		135.75	74.469		30.061
26.016.667						93	556			0.38351	0.21814	0.16537	175.808		136.75	74.547		30.006
26.033.333										0.38452	0.21878	0.16574	175.755		138.25	74.598		30.055
26.05										0.38472	0.21801	0.16671	176.467		135	74.722		30.074
26.066.667										0.38521	0.21835	0.16686	176.422		133.5	74.806		30.036
26.083.333										0.38547	0.21897	0.1665	176.038		135.5	7.489		30.017
26.1						89	536			0.38635	0.21921	0.16713	176.242		135	75.032		30.033
26.116.667										0.38651	0.21952	0.16699	176.072		134.25	7.511		30.069
26.133.333										0.38648	0.21966	0.16681	175.942		134.75	75.162		30.058
26.15										0.38667	0.21983	0.16683	17.589		135.5	75.058		30.097
26.166.667										0.38744	0.21988	0.16755	176.201		136.75	74.883		30.033
26.183.333						62	556			0.38799	0.22056	0.16744	175.915		137	74.598		30.039
26.2										0.38803	0.21974	0.16829	176.587		136.5	74.475		30.061
26.216.667										0.38835	0.21961	0.16874	176.836		136.5	74.404		30.05
26.233.333										0.38901	0.22041	0.1686	176.493		137	74.391		30.022
26.25										0.38875	0.22079	0.16796	176.072		136	74.437		29.997
26.266.667						89	564			0.39069	0.22092	0.16977	176.846		138	74.488		30.055
26.283.333										0.39034	0.22123	0.16911	176.444		137.75	74.579		30.006
26.3										0.39021	0.22196	0.16826	175.806		137.75	7.467		30.033
26.316.667										0.39081	0.22262	0.16819	175.548		137.25	74.786		30.047
26.316.944										0.39128	0.22186	0.16942	176.362		139.5	74.864		30.006
26.333.333						80	557			0.39136	0.22127	0.17009	176.868		137.75	74.974		30.063
26.35										0.39268	0.22237	0.17031	17.659		137.75	75.052		29.997
26.366.667										0.39263	0.22277	0.16986	17.625		137.25	75.162		30.022
26.366.944										0.39325	0.22339	0.16986	176.036		138	75.149		30.102
26.383.333										0.39286	0.22334	0.16952	175.904		137.25	74.955		30.011
26.4						64	530			0.39375	0.22387	0.16988	175.886		136.25	74.747		30.105
26.416.667										0.39463	0.2231	0.17153	176.883		138.25	74.527		30.061
26.433.333										0.3943	0.22286	0.17144	176.929		139.25	74.411		30.074
26.45										0.39514	0.22405	0.17108	176.357		138.75	74.365		30.058
26.466.667										0.39485	0.22319	0.17166	17.691		139.25	74.398		30.088
26.483.333						61	567			0.39567	0.22428	0.17139	176.416		138	74.449		30.097
26.5										0.39514	0.22382	0.17131	176.541		139.5	74.534		30.058
26.516.667										0.39688	0.22607	0.17081	175.557		139	74.637		30.069
26.533.333																	1881
26.55										0.39471	0.22323	0.17147	176.813		137	74.728		30.041
26.566.667										0.3908	0.22127	0.16953	176.617		136.25	74.864		29.953
26.583.333						67	548			0.38971	0.22066	0.16906	176.615		132.75	75.006		29.948
26.6										0.38751	0.22001	0.16751	176.137		133.5	75.097		29.884
26.616.667										0.38314	0.21761	0.16553	176.069		133	75.188		29.926
26.633.333										0.38153	0.21634	0.16519	176.359		131	75.065		29.854
26.65										0.37814	0.21523	0.16291	175.694		129	7.487		29.796
26.666.667						80	537			0.37651	0.21422	0.16229	175.758		129.25	74.598		29.865
26.683.333										0.375	0.21345	0.16155	175.686		129.25	7.443		29.87
26.7										0.37196	0.21136	0.1606	175.985		129	74.385		29.799
26.716.667																	n
26.733.333										0.37147	0.21119	0.16028	175.894		129	74.378		29.799
26.75										0.37203	0.21173	0.1603	175.708		130	7.443		29.857
26.766.667						69	538			0.37331	0.21241	0.1609	175.748		132.75	74.521		29.906
26.783.333										0.37286	0.21159	0.16127	176.217		131.75	7.456		29.942
26.8										0.3739	0.21237	0.16153	176.059		131.75	74.657		29.942
26.816.667										0.37429	0.21262	0.16167	176.037		130	7.478		29.956
26.833.333										0.3751	0.21262	0.16247	176.414		132.25	74.845		29.992
26.85						56	544			0.37385	0.21243	0.16142	175.987		128.75	74.961		29.97
26.866.667										0.37533	0.2131	0.16223	176.127		132.5	75.032		30.05
26.883.333										0.3758	0.2133	0.1625	176.185		133.75	75.162		30.11
26.9										0.37541	0.21323	0.16217	176.054		135	7.511		30.105
26.916.667										0.37635	0.21329	0.16306	176.448		133.75	74.968		30.086
26.933.333						89	557			0.37676	0.2134	0.16336	176.548		131.75	74.741		30.097
26.95										0.37692	0.2137	0.16322	17.638		134.25	74.598		30.138
26.966.667										0.37764	0.21465	0.16299	175.934		134	7.454		30.077
26.983.333										0.37742	0.21413	0.16329	176.259		137.5	74.501		30.033
27										0.3788	0.21571	0.16309	175.607		135.5	7.454		30.063
27.016.667						84	544			0.3792	0.21559	0.16361	175.889		135.75	74.585		30.157
27.033.333										0.37895	0.21461	0.16434	176.573		135.25	74.709		30.086
27.05										0.37915	0.21535	0.1638	176.063		137.75	74.767		30.008
27.066.667										0.37915	0.21496	0.16418	176.378		135.25	74.864		30.061
27.083.333										0.38008	0.21575	0.16434	176.171		136.25	74.948		30.047
27.1						48	518			0.38071	0.21604	0.16467	176.222		136.25	75.065		30.083
27.116.667										0.37981	0.21588	0.16394	175.941		135	7.511		30.05
27.133.333										0.38109	0.21645	0.16465	176.069		136	7.511		30.011
27.15										0.38194	0.2168	0.16514	176.169		135	74.981		30.006
27.166.667										0.38159	0.21592	0.16567	176.727		134.25	74.722		30.025
27.183.333						63	546			0.38227	0.21734	0.16492	175.883		136.25	74.501		30.091
27.2										0.38245	0.217	0.16546	176.248		136	74.385		30.003
27.200.278										0.38256	0.21644	0.16612	176.751		136.5	74.352		30.077
27.216.667										0.38338	0.21723	0.16614	176.482		138.25	74.385		30.066
27.233.333										0.38279	0.2166	0.16619	176.723		136.75	7.443		30.094
27.25						71	533			0.38437	0.21769	0.16668	17.657		137.75	74.514		30.052
27.250.278										0.38458	0.21779	0.16679	176.585		137.75	74.631		30.039
27.266.667										0.38443	0.21804	0.16639	176.314		138.5	74.696		30.08
27.283.333										0.38533	0.2179	0.16743	17.684		137.25	74.786		30.108
27.3										0.38564	0.21827	0.16737	176.684		137	74.903		30.011
27.316.667						87	537			0.38479	0.21857	0.16622	176.049		137.75	75.013		30.063
27.333.333										0.38683	0.21934	0.1675	176.365		137.5	75.084		30.036
27.35										0.38638	0.21848	0.1679	176.848		139.75	75.162		29.989
27.366.667										0.38703	0.219	0.16803	176.725		138.5	75.058		30.091
27.383.333										0.38785	0.21936	0.16849	176.812		136.75	74.909		30.058
27.4						82	567			0.38776	0.22039	0.16737	175.942		138	74.624		30.014
27.416.667										0.38934	0.22098	0.16836	176.187		138.75	74.437		29.992
27.433.333										0.38891	0.21974	0.16917	176.988		139	74.391		30.025
27.45										0.38888	0.22076	0.16812	176.153		138.25	74.391		29.978
27.466.667										0.38967	0.22015	0.16952	177.001		138.5	74.449		29.975
27.483.333						57	554			0.38999	0.22154	0.16845	176.038		139	74.514		30
27.5										0.39145	0.22166	0.16979	1.766		138.25	74.585		29.967
27.516.667										0.39013	0.2208	0.16933	176.688		135	74.683		29.967
27.533.333										0.39108	0.22152	0.16956	176.546		138.5	74.754		29.959
27.55										0.39181	0.22149	0.17031	176.892		138.75	74.877		29.964
27.566.667						67	564			0.39228	0.22188	0.17039	176.793		139.25	74.987		29.967
27.583.333										0.39189	0.22167	0.17022	176.792		137.5	75.071		29.953
27.6										0.39215	0.22178	0.17037	176.822		138.75	7.513		29.972
27.616.667										0.39396	0.22181	0.17215	177.611		138.75	75.019		29.972
27.633.333										0.39464	0.22385	0.17079	176.296		139.5	74.864		29.983
27.65						62	555			0.39444	0.2229	0.17154	176.957		140.5	74.611		30.017
27.666.667										0.39488	0.22346	0.17142	176.712		139.25	74.449		29.937
27.683.333										0.39597	0.22483	0.17113	176.116		139.5	74.398		29.992
27.7										0.39635	0.22469	0.17166	176.399		140.5	74.378		29.931
27.716.667										0.39545	0.22289	0.17256	177.418		140.75	74.417		30.019
27.733.333						82	563			0.39641	0.22459	0.17183	176.508		140.5	74.488		29.956
27.75										0.39647	0.22475	0.17171	1.764		142.5	74.585		29.97
27.766.667										0.39676	0.22435	0.17241	176.851		141.5	74.702		30.008
27.783.333										0.39773	0.22537	0.17237	176.483		141.75	74.767		30.011
27.8																	1881
27.816.667										0.39481	0.2232	0.17162	17.689		138.5	74.903		30.006
27.833.333						46	557			0.39353	0.22335	0.17018	176.196		136.5	75.045		29.928
27.85										0.39059	0.22097	0.16961	176.757		134.5	75.142		29.926
27.866.667										0.3885	0.21992	0.16858	176.655		134.75	75.149		29.898
27.883.333										0.38577	0.21827	0.1675	176.742		133.75	74.974		29.873
27.9										0.38289	0.21631	0.16658	177.011		134.5	74.709		29.859
27.916.667						59	539			0.38015	0.21478	0.16536	176.989		133	74.585		29.89
27.933.333										0.37848	0.21451	0.16397	176.437		133	74.508		29.76
27.95										0.37638	0.2129	0.16348	176.786		129.25	74.534		29.779
27.966.667										0.37346	0.21103	0.16244	176.976		129.5	74.592		29.79
27.983.333																	n
28										0.37392	0.21202	0.16189	176.357		129.5	74.644		29.796
28.016.667						45	539			0.3743	0.21197	0.16232	176.577		126.75	74.709		29.81
28.033.333										0.3743	0.21205	0.16225	176.513		131.75	74.773		29.862
28.05										0.37484	0.21314	0.1617	175.865		133.75	74.877		29.937
28.066.667										0.37468	0.21149	0.16319	177.159		134.75	74.955		29.964
28.083.333										0.37417	0.21192	0.16226	176.566		133.5	75.071		29.992
28.1						76	534			0.37741	0.21407	0.16334	176.301		134.25	75.149		30.055
28.116.667										0.37597	0.2134	0.16257	176.181		134.5	75.019		29.964
28.133.333										0.37624	0.21346	0.16278	176.259		138	74.845		30.072
28.15										0.37707	0.21468	0.16239	175.646		134.75	74.631		30.119
28.166.667										0.37691	0.2135	0.16341	176.539		132.75	74.521		29.989
28.183.333						68	527			0.37741	0.21394	0.16348	176.413		135.5	74.495		30.072
28.2										0.37723	0.21325	0.16398	176.895		136.75	74.521		30.083
28.216.667										0.37834	0.2143	0.16404	176.545		136.25	7.456		30.033
28.233.333										0.37772	0.21329	0.16443	177.093		133	74.592		30.088
28.25										0.37918	0.21445	0.16473	176.814		135.75	74.741		30.052
28.266.667						61	566			0.37906	0.21459	0.16447	176.644		137	74.793		30.061
28.283.333										0.37994	0.21573	0.16421	176.121		137	74.922		30.097
28.3										0.38012	0.21505	0.16508	176.763		137.5	74.974		30.047
28.316.667										0.38046	0.21439	0.16607	177.464		134	75.071		30.135
28.333.333										0.38125	0.21563	0.16562	176.806		137.75	7.513		30.08
28.35						71	542			0.38111	0.21548	0.16563	176.867		136.5	75.045		30.099
28.366.667										0.38221	0.21648	0.16574	176.562		136	74.858		30.066
28.383.333										0.38242	0.21648	0.16595	176.659		137.25	74.631		30.069
28.4										0.38289	0.21624	0.16666	17.707		137.75	74.449		29.992
28.416.667										0.3826	0.21598	0.16662	177.145		138.25	74.365		30.022
28.433.333						66	531			0.38336	0.21694	0.16642	176.711		137.75	74.385		30.08
28.45										0.3834	0.21609	0.16731	177.426		137	74.417		30.041
28.466.667										0.38401	0.21723	0.16677	176.772		139	74.527		30.077
28.483.333										0.38477	0.21779	0.16697	176.666		140	74.579		30.05
28.5										0.38472	0.21697	0.16775	177.317		138.75	74.676		30.03
28.516.667						60	535			0.38569	0.21905	0.16664	176.076		139	74.773		30.044
28.533.333										0.38704	0.21967	0.16737	176.191		138.25	74.858		30.066
28.55										0.38619	0.21844	0.16775	176.796		139.75	74.987		30.105
28.566.667										0.38619	0.21845	0.16774	17.679		139.75	75.052		30.047
28.583.333										0.38698	0.21868	0.16831	176.967		141	75.142		29.989
28.583.611						61	548			0.38721	0.21924	0.16796	17.661		140.25	75.104		30.006
28.6										0.38717	0.21965	0.16753	176.271		139	7.5		30.044
28.616.667										0.3884	0.21955	0.16886	176.913		140.25	74.734		30.011
28.633.333										0.38821	0.21903	0.16919	177.244		140.5	74.527		29.981
28.65										0.38831	0.2195	0.16881	17.691		141.25	74.404		30.047
28.650.278						70	564			0.38929	0.21986	0.16942	177.059		141.75	74.372		30.066
28.666.667										0.38939	0.22064	0.16875	176.482		141.25	74.411		30.061
28.683.333										0.39059	0.22074	0.16984	176.942		142	74.462		30.039
28.7										0.38987	0.22001	0.16986	177.203		142.5	74.527		30.03
28.716.667										0.39062	0.22136	0.16925	17.646		141.5	7.465		30.097
28.733.333						62	565			0.39057	0.22088	0.16969	176.823		141.75	74.709		30.008
28.75										0.39123	0.22083	0.1704	177.163		141.5	74.819		30.074
28.766.667										0.39249	0.22216	0.17033	17.667		140	74.922		30.014
28.783.333										0.39238	0.22186	0.17052	176.859		142.5	75.039		30.072
28.8										0.39203	0.22164	0.17039	176.878		141.75	75.097		30.039
28.816.667						72	542			0.39315	0.22299	0.17016	176.309		141	75.181		30.069
28.833.333										0.39323	0.22209	0.17114	177.062		140.25	75.084		30.052
28.85										0.39345	0.22213	0.17132	177.124		141	74.858		30.05
28.866.667										0.39367	0.22281	0.17087	176.689		142	74.631		30.11
28.883.333										0.39527	0.22303	0.17224	177.226		141	74.456		30.022
28.9						54	574			0.39445	0.22306	0.17139	176.835		142	7.443		30.102
28.916.667										0.39505	0.22322	0.17183	176.979		142	74.391		30.094
28.933.333										0.39658	0.22431	0.17228	176.803		142.25	74.449		30.072
28.95										0.39613	0.22413	0.172	176.738		142.75	7.454		30.072
28.966.667										0.3965	0.22412	0.17238	176.913		143.25	74.611		30.066
28.983.333						52	544			0.39728	0.22429	0.17298	177.123		141.25	74.702		29.981
29										0.39684	0.22412	0.17272	177.068		144.25	74.812		30.022
29.016.667										0.39729	0.22381	0.17348	177.514		143.25	74.903		30.061
29.033.333										0.39847	0.22545	0.17303	176.748		142.5	75.006		30.097
29.05																	1881
29.066.667										0.39768	0.22521	0.17247	176.585		140.5	75.104		30.025
29.083.333						53	554			0.39374	0.22181	0.17193	177.515		140.5	75.084		30.011
29.1										0.39079	0.22087	0.16992	176.936		138	74.942		29.959
29.116.667										0.38953	0.22116	0.16837	17.613		137.5	74.683		29.956
29.133.333										0.38541	0.21756	0.16785	177.154		137.5	74.469		29.892
29.15										0.38313	0.21741	0.16571	17.622		135.25	74.352		29.832
29.166.667						82	505			0.38119	0.21608	0.16511	176.409		134.25	74.333		29.862
29.183.333										0.37903	0.21384	0.16519	177.252		133.25	74.404		29.898
29.2										0.37583	0.21272	0.16311	176.676		132	74.475		29.89
29.216.667										0.37492	0.21209	0.16284	176.779		129.75	74.592		29.821
29.233.333										0.37188	0.2117	0.16017	175.659		130.75	74.657		29.812
29.25																	n
29.266.667						74	500			0.37159	0.21087	0.16072	176.217		130.75	74.734		29.777
29.283.333										0.37114	0.21053	0.16061	176.287		130.75	74.858		29.873
29.3										0.37155	0.21076	0.16079	176.292		130.75	74.955		29.934
29.316.667										0.37225	0.21017	0.16207	177.114		132.5	75.071		29.92
29.333.333										0.37327	0.21156	0.16171	176.434		132.5	75.123		29.953
29.35						67	556			0.37286	0.21104	0.16182	176.677		132.25	7.5		29.972
29.366.667										0.37429	0.21267	0.16161	175.991		135.25	74.838		29.986
29.383.333										0.37329	0.21131	0.16198	176.656		135.5	74.631		30.119
29.4										0.37395	0.21109	0.16286	177.151		137.25	74.495		30.039
29.416.667										0.37422	0.21135	0.16287	177.063		136.25	74.482		30.113
29.433.333						80	554			0.37513	0.21289	0.16224	176.211		136	74.508		30.13
29.45										0.37578	0.21226	0.16352	177.041		137	74.553		30.083
29.466.667										0.37545	0.21261	0.16284	176.591		136.75	74.624		30.077
29.483.333										0.37644	0.21309	0.16335	176.656		138.5	74.728		30.066
29.5										0.37616	0.21304	0.16313	176.572		137.25	74.825		30.077
29.516.667						95	505			0.37739	0.21341	0.16398	176.838		137.5	7.489		30.094
29.533.333										0.378	0.21391	0.16409	176.712		137.25	74.994		30.086
29.55										0.37834	0.21381	0.16453	17.695		134.75	75.097		30.091
29.566.667										0.37885	0.21433	0.16453	176.764		138	7.513		30.099
29.583.333										0.37884	0.21382	0.16503	177.182		140.5	75.052		30.116
29.6						75	540			0.37917	0.21471	0.16446	176.598		139	74.883		30.094
29.616.667										0.37947	0.21505	0.16441	176.452		138.75	74.611		30.041
29.633.333										0.37985	0.21522	0.16463	176.497		142	74.456		30.088
29.65										0.38046	0.21495	0.16551	1.77		139.5	74.359		30.019
29.666.667										0.38158	0.21618	0.1654	176.512		139.5	74.372		30.063
29.683.333						74	564			0.38049	0.21584	0.16465	176.284		141	74.443		30.052
29.7										0.38175	0.21658	0.16517	176.262		140.25	74.514		30.052
29.716.667										0.38178	0.21618	0.1656	176.603		139.25	74.585		30.008
29.733.333										0.38306	0.2169	0.16616	176.604		139.5	7.467		29.986
29.75										0.38319	0.2164	0.16679	177.077		141	74.773		30.033
29.766.667						80	539			0.38297	0.21617	0.1668	177.162		140.25	74.845		30
29.783.333										0.38446	0.21826	0.1662	176.149		140	74.968		30.003
29.8										0.38378	0.21756	0.16621	176.398		139.5	75.032		29.964
29.816.667										0.38522	0.21685	0.16837	177.645		141.25	75.104		29.964
29.833.333										0.38446	0.21798	0.16648	176.375		140	75.052		29.928
29.833.611						49	523			0.38525	0.21807	0.16718	176.662		139.75	74.838		29.937
29.85										0.38613	0.21751	0.16862	177.525		139.5	74.611		29.934
29.866.667										0.38679	0.2181	0.16869	177.346		139.5	74.527		29.948
29.883.333										0.38718	0.21906	0.16812	176.745		140.75	74.501		29.931
29.883.611										0.38669	0.21872	0.16797	176.796		140.25	74.514		29.964
29.9						64	574			0.38736	0.21873	0.16863	177.095		140.25	74.573		29.928
29.916.667										0.38706	0.21873	0.16833	17.696		141.5	7.465		29.928
29.933.333										0.3886	0.21962	0.16898	176.942		140.25	74.722		29.964
29.95										0.38746	0.21898	0.16848	176.941		139.25	74.812		29.928
29.966.667										0.38906	0.2193	0.16976	17.741		145.75	7.487		29.939
29.983.333						86	565			0.38826	0.21928	0.16898	17.706		141.25	74.987		29.992
30										0.3897	0.22049	0.16921	176.744		143.25	75.078		29.948
30.016.667										0.38979	0.21987	0.16992	177.281		142.75	7.513		29.945
30.033.333										0.39045	0.22058	0.16987	177.012		142	75.058		29.967
30.05										0.39058	0.22144	0.16913	176.377		142.25	74.858		29.961
30.066.667						61	524			0.39041	0.22019	0.17021	1.773		142.75	74.605		29.992
30.083.333										0.3915	0.22071	0.17078	177.377		142	74.443		29.994
30.1										0.39194	0.22068	0.17127	17.761		142.75	74.391		29.942
30.116.667										0.39303	0.22181	0.17122	177.195		145	74.391		29.967
30.133.333										0.3939	0.22227	0.17163	177.217		143.25	74.424		29.983
30.15						31	542			0.39277	0.22192	0.17085	176.986		142.75	74.488		30.061
30.166.667										0.39308	0.22219	0.17089	176.913		143.5	74.598		30.011
30.183.333										0.39295	0.22242	0.17053	176.671		143.5	74.689		29.994
30.2										0.39436	0.2229	0.17146	176.923		143.25	74.793		29.975
30.216.667										0.39473	0.22269	0.17204	177.255		143	7.487		30.022
30.233.333						78	546			0.39493	0.22371	0.17122	176.535		144	74.987		29.997
30.25										0.3957	0.22368	0.17201	176.901		141	75.078		30.033
30.266.667										0.39646	0.22297	0.17348	177.805		143.5	75.142		30.036
30.283.333										0.39621	0.22445	0.17176	176.525		144	75.058		29.989
30.3										0.39657	0.22411	0.17246	176.953		143	74.851		30.074
30.316.667						44	529			0.39709	0.22437	0.17273	176.984		144.75	74.592		30.039
30.333.333										0.39752	0.22419	0.17333	177.316		144.75	74.469		30.088
30.35										0.39873	0.22512	0.17362	177.122		143.5	74.398		30.008
30.366.667																	1881
30.383.333										0.39516	0.22317	0.17199	177.068		142.75	74.437		29.97
30.4										0.39347	0.22246	0.171	176.868		140.25	74.488		29.934
30.416.667						80	536			0.39	0.22095	0.16905	176.509		138.5	74.573		29.923
30.433.333										0.3877	0.2193	0.1684	176.791		138	74.644		29.945
30.45										0.38544	0.21823	0.16721	176.621		137	7.478		29.87
30.466.667										0.38258	0.21619	0.16639	176.965		136.5	7.489		29.879
30.483.333										0.38198	0.21538	0.1666	177.351		135	74.994		29.854
30.5						89	537			0.37734	0.21354	0.1638	176.707		133.75	7.511		29.812
30.516.667										0.37575	0.21202	0.16373	177.227		132	75.097		29.812
30.533.333										0.37331	0.21126	0.16205	176.708		131.75	74.877		29.846
30.55																	n
30.566.667										0.3735	0.21121	0.16229	176.836		126.75	74.715		29.793
30.583.333										0.37377	0.21154	0.16223	17.669		134.75	74.553		29.865
30.6						57	516			0.37467	0.21181	0.16286	176.888		136.75	74.501		29.887
30.616.667										0.37536	0.21356	0.1618	175.761		135.5	74.495		29.876
30.633.333										0.37614	0.21313	0.16301	176.486		135.5	7.456		30.011
30.65										0.37557	0.21278	0.16279	176.508		137	74.598		30.039
30.666.667										0.37623	0.2124	0.16384	177.136		137	74.683		30.011
30.683.333						52	517			0.37666	0.21348	0.16318	176.441		137	7.476		30.069
30.7										0.3781	0.2141	0.164	176.598		137.5	74.845		30.116
30.716.667										0.37657	0.21304	0.16354	176.766		136.75	74.948		30.127
30.733.333										0.37822	0.21402	0.1642	17.672		136.25	75.045		30.083
30.75										0.37793	0.21374	0.16419	176.819		140	75.123		30.052
30.766.667						77	523			0.37827	0.21412	0.16416	176.668		139	75.117		30.061
30.783.333										0.37827	0.21399	0.16428	176.768		139.5	74.948		30.039
30.8										0.37914	0.21453	0.1646	176.724		139.5	74.715		30.058
30.816.667										0.37926	0.21354	0.16572	177.607		138.75	7.456		30.025
30.833.333										0.37955	0.21424	0.16531	177.159		139.25	74.547		30.006
30.85						64	530			0.38042	0.21437	0.16605	177.457		140.5	74.488		30.011
30.850.278										0.38116	0.21471	0.16645	177.525		139	7.454		30.025
30.866.667										0.38208	0.21643	0.16565	176.534		138	74.624		30.077
30.883.333										0.38228	0.21638	0.16589	176.667		139.5	74.663		30.105
30.9										0.38212	0.21572	0.1664	177.138		140	7.478		30.055
30.900.278						63	528			0.3824	0.21603	0.16637	177.012		140.5	74.858		30.003
30.916.667										0.38261	0.21571	0.1669	177.372		138.5	74.955		30.022
30.933.333										0.38342	0.21642	0.167	177.166		139.25	75.045		30.044
30.95										0.38323	0.21607	0.16716	177.366		140.75	7.513		30.011
30.966.667										0.38342	0.21613	0.16729	1.774		141	75.104		30.058
30.983.333						85	538			0.38356	0.21585	0.1677	177.693		139.5	74.948		29.983
31										0.38541	0.21724	0.16817	177.411		141.75	74.722		29.986
31.016.667										0.38497	0.21707	0.1679	177.347		140.75	74.508		30.019
31.033.333										0.38623	0.21859	0.16764	176.693		142	74.378		30.039
31.05										0.38589	0.21703	0.16886	177.804		141.75	74.365		30.025
31.066.667						52	549			0.38666	0.21809	0.16857	177.294		142.75	74.391		29.992
31.083.333										0.38611	0.21729	0.16881	17.769		141.75	74.456		30.025
31.1										0.38679	0.21822	0.16857	177.246		142.5	74.534		30.05
31.116.667										0.38678	0.21846	0.16832	177.049		142.25	74.611		30.058
31.133.333										0.38761	0.2182	0.16941	177.638		142	74.709		30.036
31.15						81	541			0.38777	0.21843	0.16934	177.524		141.75	74.793		30.036
31.166.667										0.38907	0.21909	0.16999	17.759		142	74.883		30.011
31.183.333										0.3887	0.21995	0.16875	176.723		141.75	74.968		30.003
31.2										0.39038	0.21963	0.17076	17.775		141.5	7.511		30
31.216.667										0.39045	0.22035	0.1701	177.198		141.5	75.162		30.083
31.233.333						57	563			0.39016	0.22	0.17016	177.346		140.75	75.065		29.972
31.25										0.39132	0.22049	0.17083	177.479		143.75	74.864		30.03
[truncated: 27,901 more rows]
