# Supplementary material for: Analysis of the light intensity dependence of the growth of Synechocystis and of the light distribution in a photobioreactor energized by 635 nm light
Source: PeerJ. 2018 Jul 27;6:e5256. doi: 10.7717/peerj.5256 (PMC6065478; doi:10.7717/peerj.5256)
Supplement: Supplemental Information 3 — This file reports the photobioreactor setting variables and numerical data enabling quantification of Synechocystis physiological features. This fiule refers to the biological replicate no. 1. [file peerj-06-5256-s003.csv]

NAME	Alessandro photoinhibition 16
GROUP_TYPE	Photobioreactor
GROUP_NAME	SN-FMT-BR-100-group
GROUP_ID	group-1466
START	5-giu-2017 18.28.59
PLANNED_DURATION	40d 06:57:12
PLANNED_DURATION_SEC	3456000
DURATION	20d 00:10:42
DURATION_SEC	1728642
INOCULUM	30-mag
MEDIUM	BG11 v3
ORGANISM	Synechocystis PCC sp6803
GASSING	150 ml/min
TERMINATION
TIME_FORMAT	HOURS
TIME_FROM_SEC	0
TIME_TO_SEC	1728636
NOTES	Sample at 44.54 h, OD730=0.380 OD685=0.539 OD634=0.508 PBR720=0.217
check pump around 306.67
1ml: 0m7.12
2ml: 0m14.53
3ml: 0m21.98
1ml: 0m7.43
2ml: 0m14.77
3ml: 0m22.22
1ml: 0m7.48
2ml: 0m15.03
3ml: 0m22.56
time	actinic-lights.light-Blue	actinic-lights.light-Red	actinic-lights.light-total	flm.fm-Blue	flm.fm-Red	flm.ft-Blue	flm.ft-Red	flm.qy-Blue	flm.qy-Red	od-sensors.od-680	od-sensors.od-720	od-sensors.od-delta	od-sensors.od-division	probes.co2-medium	probes.o2	probes.ph	pumps.pump-0	thermo.temperature	thermo.thermo-reg
0	n	50	50																30
0.016667										0.30665	0.2125	0.09415	144.308		205	74.728		29.65
0.028333										0.30465	0.21306	0.09159	14.299		190.25	74.702		29.597
0.033333										0.30562	0.21297	0.09265	143.504		167	74.747		29.672
0.05										0.30818	0.21421	0.09398	143.872		150.5	7.478		29.754
0.066667						43	287			0.30572	0.21279	0.09293	143.674		136.5	74.819		29.837
0.083333										0.30629	0.21265	0.09364	144.038		126.25	74.832		29.909
0.1										0.30649	0.21176	0.09473	144.735		114.25	7.487		29.892
0.116667										0.3068	0.21229	0.09451	144.519		105.5	74.948		29.964
0.133333										0.30742	0.21187	0.09554	145.094		97.5	74.955		30.008
0.15						48	282			0.30674	0.21208	0.09466	144.634		91.75	74.994		29.972
0.166667										0.30754	0.21329	0.09425	144.188		84.5	75.052		30.011
0.183333										0.30655	0.21132	0.09523	145.065		79.75	75.071		30
0.2										0.30767	0.21386	0.09381	143.867		75.75	75.039		30.086
0.216667										0.30583	0.21153	0.09431	144.583		71.75	74.903		30.011
0.233333						37	288			0.30812	0.21203	0.09609	145.321		68.75	74.734		30.011
0.25										0.30721	0.2113	0.0959	145.388		67.25	74.611		29.975
0.266667										0.30728	0.21089	0.09638	145.703		64.25	74.553		29.931
0.283333										0.30721	0.2116	0.09562	145.188		63	74.508		29.975
0.3										0.30822	0.21242	0.0958	1.451		61	74.521		29.964
0.316667						43	286			0.30811	0.21132	0.09679	145.803		61	74.527		29.95
0.333333										0.30909	0.21271	0.09638	145.309		58.75	74.547		29.906
0.35										0.30881	0.21206	0.09675	145.626		58.25	74.566		29.917
0.366667										0.31001	0.21236	0.09765	145.985		57.25	74.618		29.903
0.383333										0.30979	0.21323	0.09655	14.528		57.25	74.657		29.931
0.4						33	312			0.30964	0.21235	0.09729	145.815		57	74.722		29.934
0.416667										0.30862	0.21153	0.09708	145.895		50.75	74.747		29.912
0.433333										0.3091	0.21098	0.09812	146.506		56	74.806		29.87
0.45										0.3101	0.21221	0.09789	146.129		54	74.851		29.953
0.466667										0.31014	0.21174	0.0984	146.473		54.75	7.487		29.895
0.483333						46	276			0.30995	0.21336	0.09659	145.272		54.75	74.942		29.917
0.5										0.30992	0.21223	0.09769	146.031		55.5	7.5		29.89
0.516667										0.31108	0.21268	0.0984	146.267		54	75.052		29.917
0.533333										0.31162	0.21275	0.09887	146.473		54.75	75.045		29.931
0.55										0.31139	0.21372	0.09767	145.699		55	74.929		29.92
0.566667						58	292			0.31167	0.21226	0.09941	146.831		57	74.786		29.914
0.583333										0.31282	0.21372	0.09909	146.366		53.5	74.624		29.887
0.6										0.31146	0.21346	0.098	145.911		53.5	74.598		29.909
0.616667										0.31195	0.2128	0.09914	14.659		55.25	74.521		29.912
0.633333										0.31234	0.21304	0.09929	146.608		54.5	74.514		29.931
0.65						48	302			0.31316	0.21403	0.09913	146.315		52	74.501		29.87
0.666667										0.31275	0.21316	0.09959	146.722		57.75	74.547		29.87
0.683333										0.31272	0.21396	0.09876	146.159		55	74.598		29.917
0.7										0.3121	0.21178	0.10031	147.367		55	74.637		29.892
0.716667										0.31332	0.21331	0.10001	146.883		57	74.657		29.89
0.733333						27	338			0.31345	0.21296	0.10049	147.185		56	74.689		29.862
0.75										0.3133	0.21406	0.09924	146.363		53.75	74.747		29.917
0.766667										0.31352	0.21355	0.09998	146.818		56	74.793		29.884
0.783333										0.31486	0.21375	0.10111	1.473		56.75	74.896		29.859
0.8										0.31479	0.214	0.10079	147.096		54.75	7.489		29.859
0.816667						10	319			0.31536	0.21361	0.10175	147.634		56.5	74.942		29.906
0.833333										0.31473	0.21365	0.10108	14.731		56.25	74.981		29.931
0.85										0.31669	0.21426	0.10243	147.809		58.5	75.019		29.906
0.866667										0.31463	0.21425	0.10038	14.685		57.75	75.084		29.854
0.883333										0.31436	0.21333	0.10103	147.359		56.25	75.058		29.884
0.9						47	325			0.31497	0.21443	0.10054	146.887		57.25	74.955		29.923
0.916667										0.31616	0.21341	0.10275	148.146		57.25	74.786		29.837
0.933333										0.31542	0.21385	0.10157	147.496		58.25	7.465		29.895
0.95										0.31569	0.21443	0.10127	147.226		57.5	74.534		29.931
0.966667										0.31731	0.21501	0.1023	147.579		57.75	74.449		29.868
0.983333						51	321			0.31633	0.21387	0.10247	147.911		58	74.417		29.857
1										0.31663	0.21416	0.10247	147.848		58.25	74.385		29.876
1.016.667										0.31706	0.2127	0.10436	149.063		59.25	74.417		29.912
1.033.333										0.31827	0.21456	0.10371	148.334		58.5	74.469		29.903
1.05										0.31786	0.21279	0.10507	149.376		59.25	74.521		29.926
1.066.667						55	332			0.31867	0.21485	0.10382	148.323		59	74.534		29.906
1.083.333										0.3187	0.21461	0.10408	148.498		59.75	74.573		29.928
1.1										0.32031	0.21427	0.10604	149.487		60	74.663		29.917
1.116.667										0.32028	0.21494	0.10534	149.009		59.75	74.715		29.873
1.133.333										0.31942	0.21405	0.10537	149.226		60.75	74.734		29.876
1.15						70	347			0.31966	0.21442	0.10523	149.078		62.75	74.812		29.862
1.166.667										0.31937	0.21261	0.10676	150.216		60.25	74.864		29.868
1.183.333										0.32124	0.21456	0.10668	149.721		61.5	74.909		29.923
1.2										0.3206	0.21303	0.10757	150.496		63.25	74.968		29.903
1.216.667										0.32177	0.21462	0.10715	149.927		63.25	75.013		29.903
1.233.333						32	331			0.32148	0.21471	0.10677	149.726		63.5	75.039		29.939
1.25										0.32074	0.21366	0.10708	150.115		61.25	75.097		29.939
1.266.667										0.32195	0.21479	0.10715	149.888		65.25	75.045		29.923
1.283.333										0.32219	0.2158	0.10639	149.299		62.25	74.903		29.945
1.3										0.32216	0.21431	0.10784	150.319		62.75	7.476		29.892
1.316.667						54	359			0.32291	0.21478	0.10813	150.343		62.25	74.637		29.937
1.333.333										0.323	0.2135	0.1095	151.288		64	7.454		29.964
1.35										0.32488	0.21616	0.10872	150.296		63.5	74.482		29.972
1.366.667										0.32348	0.21477	0.10871	150.617		62.25	74.475		29.992
1.383.333										0.32525	0.21518	0.11007	151.155		65.5	74.501		30.025
1.4						45	375			0.32496	0.21635	0.10861	150.201		64.75	74.501		29.948
1.416.667										0.32477	0.21414	0.11064	151.666		64.25	74.553		30.011
1.433.333										0.32568	0.21558	0.11011	151.075		64.25	74.573		29.983
1.45										0.32633	0.21567	0.11067	151.313		66.25	74.624		29.881
1.466.667										0.32584	0.21455	0.11129	151.871		65.75	74.676		29.964
1.483.333						59	347			0.3263	0.21468	0.11162	151.994		69	74.709		29.887
1.5										0.32529	0.21463	0.11066	151.558		67	74.793		29.997
1.516.667										0.32809	0.21558	0.11251	152.191		67	74.838		29.934
1.533.333										0.32818	0.21611	0.11207	151.857		66	7.489		29.956
1.55										0.32784	0.21494	0.1129	152.525		68	74.961		29.97
1.566.667						58	377			0.3279	0.2155	0.11241	152.161		65.75	74.987		29.97
1.583.333										0.32771	0.2153	0.11241	152.212		66.5	75.032		29.95
1.6										0.32742	0.21471	0.11271	152.493		66.75	75.071		29.923
1.616.667										0.32825	0.21464	0.11361	152.931		66.75	75.065		29.959
1.633.333										0.32852	0.21533	0.1132	15.257		66.75	74.994		29.948
1.65						50	386			0.32814	0.21564	0.1125	152.172		69	74.825		29.928
1.666.667										0.33148	0.21748	0.114	152.417		67	74.663		29.895
1.683.333										0.3303	0.2164	0.11391	152.637		68.75	7.454		29.909
1.7										0.33067	0.21725	0.11343	15.221		68.25	74.495		29.961
1.716.667										0.32993	0.21523	0.1147	153.295		67.75	74.449		29.917
1.733.333						43	373			0.33133	0.21608	0.11525	153.337		67	74.443		29.95
1.75										0.33258	0.21662	0.11596	153.531		68.25	74.469		29.964
1.766.667										0.33159	0.21619	0.1154	153.378		68	74.501		29.956
1.783.333										0.33398	0.21733	0.11665	153.676		69	7.454		29.934
1.8										0.33206	0.21658	0.11549	153.324		71	74.579		29.97
1.816.667						37	409			0.33388	0.21829	0.11559	152.952		68.75	74.631		29.95
1.833.333										0.3334	0.21648	0.11692	154.012		71.5	74.689		29.906
1.85										0.33363	0.21738	0.11625	153.476		71.5	74.754		29.956
1.866.667										0.33517	0.21764	0.11753	154.001		70.5	74.793		29.934
1.883.333										0.33412	0.21643	0.11769	154.381		70.5	74.838		29.887
1.9						74	388			0.33637	0.21727	0.1191	154.815		72	74.916		29.912
1.916.667										0.33556	0.21718	0.11838	154.508		70	74.955		29.934
1.933.333										0.33593	0.21736	0.11857	154.549		71.5	7.5		29.912
1.95										0.33429	0.21794	0.11634	153.383		71.25	75.039		29.953
1.966.667										0.33674	0.21718	0.11957	155.055		73	75.084		29.972
1.983.333						32	391			0.33702	0.21752	0.1195	154.935		72.25	75.058		29.997
2										0.33839	0.21771	0.12068	155.432		71.75	74.935		29.914
2.016.667										0.33783	0.21765	0.12018	155.217		73.25	7.476		29.937
2.033.333										0.33823	0.2178	0.12043	155.292		71.5	74.644		29.953
2.05										0.3382	0.2185	0.11969	154.779		73.5	7.454		29.959
2.066.667						59	382			0.3384	0.21691	0.12149	156.011		72	74.501		29.97
2.083.333										0.34038	0.21804	0.12233	156.106		73.25	74.508		29.901
2.1										0.33897	0.21901	0.11997	154.778		74	74.495		29.978
2.116.667										0.34027	0.21874	0.12153	155.561		73.5	74.508		29.981
2.133.333										0.34078	0.21849	0.12229	155.971		74.5	74.553		29.95
2.15						45	386			0.34048	0.21708	0.12341	15.685		74.5	74.598		29.997
2.166.667										0.34006	0.21711	0.12295	156.631		75.5	74.657		29.928
2.183.333										0.34067	0.21769	0.12299	156.498		76.5	74.709		29.939
2.2										0.3438	0.21816	0.12564	15.759		75.75	7.476		29.934
2.216.667										0.34208	0.21786	0.12422	157.017		76	74.793		30.006
2.233.333						55	365			0.34229	0.21928	0.12301	156.099		76	74.883		29.953
2.25										0.3429	0.21832	0.12457	157.059		75.25	74.909		29.926
2.266.667										0.34312	0.21909	0.12402	156.608		77.5	74.948		29.887
2.283.333										0.34313	0.21871	0.12441	156.885		76.5	75.019		29.978
2.3										0.34396	0.21812	0.12584	157.696		77	75.065		29.942
2.316.667						50	401			0.34607	0.22019	0.12588	157.167		76.75	75.091		29.939
2.333.333										0.34458	0.21932	0.12526	157.112		77.25	75.052		29.953
2.35										0.34521	0.21957	0.12563	157.216		77.75	74.929		29.942
2.366.667										0.34426	0.21812	0.12614	157.832		75	74.754		29.901
2.383.333										0.34643	0.2186	0.12783	158.479		77.75	74.631		29.972
2.4						70	402			0.34722	0.21875	0.12847	158.727		77.75	74.566		29.986
2.416.667										0.34629	0.21878	0.12751	158.283		78.5	74.501		29.983
2.433.333										0.34859	0.21959	0.129	158.745		78.25	74.508		29.948
2.45										0.34765	0.22048	0.12716	157.675		79	74.488		29.994
2.466.667										0.34772	0.22003	0.1277	158.036		79.5	74.547		29.887
2.483.333						39	418			0.34949	0.2198	0.12969	159.004		79.25	74.573		29.961
2.5										0.34902	0.22079	0.12824	158.082		77.5	74.605		29.931
2.516.667										0.34887	0.21954	0.12933	158.909		81	74.676		29.931
2.533.333										0.35023	0.22014	0.13009	159.095		81.5	74.709		29.967
2.55										0.35081	0.22125	0.12956	15.856		80.5	74.773		29.95
2.566.667						57	432			0.35177	0.22148	0.13029	158.826		79.75	74.838		29.942
2.583.333										0.35156	0.22082	0.13074	159.206		81.5	74.896		29.95
2.6										0.35149	0.22062	0.13087	159.321		81.25	74.935		29.937
2.616.667										0.35195	0.22088	0.13107	159.341		82	74.994		29.917
2.633.333										0.35278	0.22103	0.13175	159.608		81.25	75.032		30
2.65						85	417			0.3528	0.22058	0.13223	159.946		82.25	75.104		29.945
2.666.667										0.35295	0.22049	0.13246	160.075		78.75	75.065		29.956
2.683.333										0.35375	0.22149	0.13226	159.712		82.25	74.987		29.975
2.7										0.35376	0.2199	0.13386	160.875		82.5	74.845		29.989
2.716.667										0.35499	0.22191	0.13308	159.968		81.75	74.722		30.028
2.733.333						48	408			0.35422	0.21997	0.13425	161.032		84.25	7.456		29.906
2.75										0.35537	0.22115	0.13422	160.691		83.5	74.527		29.923
2.766.667										0.35508	0.2201	0.13498	161.326		82.75	74.527		29.986
2.783.333										0.3565	0.22242	0.13408	160.281		83	74.488		29.945
2.8										0.35623	0.22217	0.13406	160.344		84	74.495		29.956
2.816.667						51	435			0.35695	0.22154	0.13541	16.112		83.5	74.553		29.95
2.833.333										0.35818	0.22228	0.1359	161.142		83.75	74.579		29.972
2.85										0.35948	0.22331	0.13617	16.098		83.75	74.644		29.909
2.866.667										0.35944	0.22261	0.13683	161.466		85	74.676		29.972
2.883.333										0.35982	0.22263	0.13719	16.162		84.75	7.476		29.887
2.9						39	420			0.3598	0.22317	0.13663	161.222		84.75	74.767		29.989
2.916.667										0.35932	0.22262	0.1367	161.402		84.25	74.864		29.948
2.933.333										0.35915	0.22165	0.1375	162.033		84.75	74.909		29.95
2.95										0.3592	0.22181	0.13739	161.939		84.75	74.981		29.964
2.966.667										0.36056	0.22129	0.13927	162.936		84.75	7.5		29.898
2.983.333						63	427			0.36127	0.22267	0.1386	162.247		87	75.065		29.945
3										0.3629	0.22397	0.13893	162.033		84.75	75.065		29.942
3.016.667										0.36185	0.22309	0.13876	162.201		85.5	74.981		29.997
3.033.333										0.36194	0.22225	0.13969	162.855		87	74.825		29.95
3.05										0.36268	0.22386	0.13882	162.013		86.5	74.722		30.014
3.066.667						66	439			0.36527	0.2235	0.14177	163.431		84.25	74.644		29.983
3.083.333										0.36546	0.2246	0.14086	162.716		86.75	74.605		29.97
3.1										0.36426	0.22295	0.14131	163.384		88.5	74.611		30.006
3.116.667										0.36509	0.22289	0.1422	163.802		87.25	74.592		29.983
3.133.333										0.36671	0.22446	0.14225	163.374		88.5	74.631		29.975
3.15						84	449			0.36556	0.22349	0.14207	163.567		88	7.467		29.953
3.166.667										0.36748	0.22411	0.14338	163.977		88	74.702		29.928
3.183.333										0.36821	0.22411	0.14411	164.303		88.25	7.476		29.92
3.2										0.36722	0.22357	0.14364	164.249		88	74.825		29.986
3.216.667										0.36916	0.22323	0.14593	165.373		90	74.858		29.997
3.233.333						68	435			0.37003	0.2243	0.14573	164.969		88	74.922		29.978
3.25										0.37121	0.22556	0.14566	164.577		87	74.961		29.967
3.266.667																	1881
3.283.333										0.36156	0.21766	0.1439	16.611		89.25	75.052		29.956
3.3										0.35278	0.21555	0.13723	163.664		97	75.227		29.81
3.316.667										0.34465	0.20829	0.13636	165.468		98.5	75.188		29.699
3.333.333																	n
3.35						75	413			0.34496	0.20907	0.13588	164.992		99.25	75.045		29.586
3.366.667										0.34526	0.20874	0.13651	165.396		98	74.877		29.564
3.383.333										0.34599	0.20815	0.13784	166.222		95.5	74.696		29.652
3.4										0.34597	0.21052	0.13545	164.341		96.5	7.454		29.738
3.416.667										0.34629	0.20875	0.13753	165.884		93	74.404		29.766
3.433.333						54	417			0.34617	0.20913	0.13704	165.528		92.75	74.398		29.79
3.45										0.34797	0.20979	0.13817	165.862		92	74.365		29.879
3.466.667										0.34692	0.20997	0.13695	165.226		91	74.404		29.917
3.483.333										0.34845	0.21156	0.13689	164.703		91.75	74.391		29.992
3.5										0.34919	0.20905	0.14014	167.038		90	74.443		30.014
3.516.667						44	406			0.34805	0.20977	0.13828	165.921		90.75	74.475		29.997
3.533.333										0.34848	0.20915	0.13933	166.621		90.25	74.579		30.072
3.55										0.34907	0.20959	0.13948	166.551		90.75	74.624		30.05
3.566.667										0.34955	0.21062	0.13893	165.963		91	74.676		29.972
3.583.333										0.35061	0.21031	0.1403	166.712		88	74.747		30.052
3.6						65	422			0.35169	0.21047	0.14122	167.098		88.25	74.806		30.03
3.616.667										0.35132	0.21015	0.14117	167.174		87	7.487		30.058
3.633.333										0.352	0.21002	0.14198	1.676		89.25	74.922		30.069
3.65										0.35273	0.21193	0.1408	166.439		87.75	75.039		30.022
3.666.667										0.35266	0.21191	0.14075	166.418		89.75	75.019		30.022
3.683.333						74	429			0.35234	0.20985	0.14249	167.904		89.25	75.071		30
3.7										0.35425	0.21146	0.14279	167.524		87.75	75.039		29.994
3.716.667										0.35372	0.21075	0.14297	16.784		87.25	74.877		30.033
3.733.333										0.35481	0.20981	0.14501	169.115		88.75	74.767		29.997
3.75										0.355	0.21137	0.14363	16.795		90.5	74.637		30.028
3.766.667						54	419			0.35618	0.21118	0.145	168.662		91	74.566		30.019
3.783.333										0.35703	0.21284	0.14419	167.749		91	74.527		30.055
3.8										0.35641	0.21146	0.14495	168.549		91	74.501		30.014
3.816.667										0.358	0.21331	0.14469	167.829		90.5	74.547		30.063
3.833.333										0.35863	0.21276	0.14588	168.564		91.75	7.456		30.014
3.85						60	451			0.35783	0.21345	0.14438	167.639		92.75	74.592		30.017
3.866.667										0.35893	0.21286	0.14607	168.625		91.5	74.631		30.036
3.883.333										0.35812	0.21141	0.14671	169.392		94	74.663		30.011
3.9										0.35974	0.21344	0.1463	168.542		93.25	74.741		30
3.916.667										0.36051	0.2134	0.14711	168.934		93.75	74.799		30.041
3.933.333						34	404			0.36116	0.21281	0.14835	169.712		93	74.845		29.992
3.95										0.36024	0.21394	0.14631	168.388		93	74.935		30.008
3.966.667										0.36123	0.21328	0.14795	169.366		93.75	75.019		29.942
3.983.333										0.36165	0.21262	0.14903	170.094		93.5	75.065		29.967
4										0.36334	0.21382	0.14952	169.926		94.75	75.078		30
4.016.667						58	451			0.36294	0.21311	0.14983	170.304		95	75.097		29.992
4.033.333										0.36353	0.2136	0.14993	17.019		95	75.006		29.95
4.05										0.36491	0.21441	0.1505	170.194		93.75	7.487		30
4.066.667										0.36559	0.21338	0.15222	171.337		96	74.676		29.992
4.083.333										0.36627	0.21511	0.15116	170.269		95.25	74.573		29.97
4.1						65	440			0.36546	0.21432	0.15114	170.521		96.75	74.527		29.986
4.116.667										0.36587	0.21419	0.15167	170.811		97	74.501		30.006
4.133.333										0.36742	0.21456	0.15286	171.241		96.75	74.508		29.994
4.15										0.36676	0.21563	0.15114	170.093		101	74.547		30.05
4.166.667										0.36789	0.21509	0.1528	171.038		110.5	74.592		30.003
4.183.333						82	447			0.37011	0.21598	0.15413	171.362		98.25	74.611		30.047
4.2										0.37015	0.21745	0.1527	170.225		99.75	74.657		30.039
4.216.667										0.36973	0.21638	0.15335	170.871		98.5	74.754		29.975
4.233.333										0.37107	0.2179	0.15317	170.293		99.75	74.799		29.986
4.25										0.37096	0.21705	0.15391	170.911		101.25	74.883		30
4.266.667						37	461			0.37039	0.21543	0.15496	171.933		100.25	74.929		29.992
4.283.333										0.37432	0.21962	0.1547	17.044		100	74.968		29.989
4.3										0.37298	0.21829	0.15469	170.867		102.75	75.032		30.055
4.316.667										0.37352	0.21877	0.15475	170.735		99.5	75.078		30.014
4.333.333										0.37535	0.21866	0.15669	171.657		98.25	75.052		30.047
4.35						36	457			0.37447	0.21911	0.15536	170.908		99.25	74.916		30.025
4.366.667										0.37395	0.21702	0.15693	172.311		99.25	74.767		30.014
4.383.333										0.3743	0.21728	0.15701	172.262		100	74.644		29.983
4.4										0.37493	0.21842	0.15651	171.654		101.5	74.547		30.03
4.416.667										0.37663	0.21935	0.15728	1.717		101	74.527		30.006
4.433.333						39	455			0.3775	0.219	0.1585	172.373		103	7.454		29.981
4.45										0.37707	0.21863	0.15844	172.468		102.5	7.454		29.986
4.466.667										0.37867	0.22136	0.1573	171.061		103.25	74.579		29.992
4.483.333										0.37835	0.2208	0.15755	171.352		104.75	74.611		29.994
4.5										0.37857	0.21921	0.15936	172.696		103.25	74.689		30.03
4.516.667						58	456			0.37976	0.21991	0.15985	172.686		104.25	74.722		30
4.533.333										0.37993	0.21988	0.16005	17.279		103.5	74.799		30.03
4.55										0.38174	0.22006	0.16169	173.474		102	74.845		30.077
4.566.667										0.38122	0.21991	0.16131	17.335		102.5	74.896		30.063
4.583.333										0.382	0.22071	0.16129	173.077		104	74.968		30.055
4.6						63	465			0.38243	0.22032	0.16212	173.583		106.75	75.032		29.953
4.616.667										0.38327	0.22078	0.16249	1.736		104.5	75.045		29.983
4.633.333										0.38277	0.2198	0.16297	174.146		103.75	75.084		29.983
4.65										0.38449	0.22196	0.16253	173.228		106.5	74.994		29.967
4.666.667										0.38556	0.22162	0.16394	173.974		107.5	74.877		30.036
4.683.333						72	444			0.38509	0.22146	0.16363	173.889		106.75	74.683		29.95
4.7										0.38439	0.22032	0.16407	17.447		105.25	74.611		29.978
4.716.667										0.38743	0.22255	0.16488	174.085		105.25	7.456		30.033
4.733.333										0.38822	0.22276	0.16546	174.278		106.75	74.521		29.978
4.75										0.38603	0.22145	0.16458	174.319		105.5	74.527		30.011
4.766.667						47	458			0.38841	0.22297	0.16544	174.199		108	74.573		30.066
4.783.333										0.38966	0.22321	0.16645	174.569		109	7.456		29.994
4.8										0.38913	0.22368	0.16544	173.963		109.5	74.644		30.028
4.816.667										0.38877	0.22267	0.1661	174.595		109.75	74.676		30.041
4.833.333										0.38961	0.22421	0.1654	17.377		108.5	74.754		30.055
4.85						56	469			0.39153	0.22634	0.16519	172.984		109.5	74.793		30.006
4.866.667																	1881
4.883.333										0.38436	0.2222	0.16215	172.974		110.5	74.942		29.942
4.9										0.37615	0.21784	0.15831	172.671		110	75.065		29.834
4.916.667										0.36607	0.21118	0.15489	173.343		112	75.175		29.677
4.933.333																	n
4.95										0.36729	0.21098	0.15631	17.409		116	75.175		29.641
4.966.667						63	427			0.36789	0.21091	0.15698	174.432		114.75	75.039		29.636
4.983.333										0.36696	0.2105	0.15645	174.323		112	74.896		29.663
5										0.36802	0.21151	0.15651	173.999		112	7.467		29.763
5.016.667										0.36877	0.21105	0.15772	174.733		110.25	7.454		29.832
5.033.333										0.36885	0.21145	0.1574	174.439		110.5	74.475		29.754
5.05						43	460			0.3699	0.21062	0.15928	175.626		109.5	74.424		29.906
5.066.667										0.37089	0.21319	0.15769	173.968		107.5	74.437		29.992
5.083.333										0.37094	0.21303	0.15791	174.125		107.25	74.417		29.912
5.1										0.37213	0.21306	0.15908	174.663		108	74.443		30.044
5.116.667										0.37164	0.21307	0.15857	174.421		109	74.501		30.061
5.133.333						65	429			0.37167	0.21149	0.16019	175.744		110.75	7.456		30.05
5.15										0.37225	0.21306	0.15918	17.471		108.5	74.611		30.058
5.166.667										0.37305	0.21324	0.15981	174.945		107.25	7.467		30.047
5.183.333										0.37553	0.21352	0.16201	175.878		107.75	74.754		30.083
5.2										0.375	0.21378	0.16122	175.411		107.75	7.478		30.028
5.216.667						42	451			0.3765	0.21535	0.16116	174.835		107	74.864		30.006
5.233.333										0.3769	0.21515	0.16174	175.174		107.5	74.916		29.994
5.25										0.37555	0.21376	0.16179	175.689		108.25	74.968		30.05
5.266.667										0.37771	0.21605	0.16167	17.483		108	75.026		30.011
5.283.333										0.37759	0.21575	0.16184	175.009		106.75	75.078		30.074
5.3						70	466			0.37735	0.21601	0.16134	174.691		106.25	75.045		30.063
5.316.667										0.378	0.21643	0.16157	174.652		107.75	74.929		30.028
5.333.333										0.37844	0.21495	0.16349	176.061		106.5	74.767		30.03
5.35										0.37961	0.2156	0.16401	17.607		106	7.465		30.044
5.366.667										0.38096	0.21637	0.16459	17.607		107	74.547		30.003
5.383.333						39	453			0.38089	0.21789	0.16299	174.804		109.75	74.547		29.986
5.4										0.38259	0.21835	0.16425	175.223		108.25	74.534		30.083
5.416.667										0.38147	0.21809	0.16338	174.911		108.25	74.592		30.097
5.433.333										0.38244	0.21835	0.16409	17.515		108.5	74.553		30.028
5.45										0.38249	0.21824	0.16424	175.256		107.75	74.637		30.061
5.466.667						39	463			0.38399	0.21758	0.16641	176.483		108	74.663		30.041
5.483.333										0.38443	0.21921	0.16521	175.366		109	74.696		30.047
5.5										0.38448	0.21822	0.16627	176.193		108.75	74.773		30.03
5.516.667										0.38618	0.21992	0.16626	1.756		109.25	74.851		30.055
5.533.333										0.38547	0.21924	0.16623	175.819		115.5	74.909		30.022
5.55						65	443			0.38651	0.22058	0.16592	17.522		113	74.968		30.017
5.566.667										0.38693	0.2196	0.16733	176.201		111	75.013		29.945
5.583.333										0.38869	0.22165	0.16704	17.536		109.25	75.084		30.047
5.6										0.38829	0.21985	0.16844	176.616		109.25	75.065		30.011
5.616.667										0.3888	0.22128	0.16751	1.757		110	7.5		29.992
5.633.333						53	462			0.38875	0.22124	0.16751	175.715		108.5	74.832		29.978
5.65										0.39016	0.22177	0.16839	175.931		109.75	74.689		30.039
5.666.667										0.39053	0.22112	0.16942	176.618		106.25	74.547		29.997
5.683.333										0.39088	0.22199	0.16888	176.075		109.75	74.508		30.033
5.7										0.39096	0.22081	0.17015	177.054		111.25	74.501		29.989
5.716.667						57	468			0.39172	0.22038	0.17134	177.746		111.25	74.508		29.972
5.733.333										0.39125	0.22152	0.16973	176.618		112	74.527		30.036
5.75										0.3929	0.22242	0.17048	176.647		111.5	74.527		29.997
5.766.667										0.39372	0.22087	0.17284	178.254		111.5	74.618		29.926
5.783.333										0.39349	0.22188	0.1716	17.734		110.5	74.637		29.981
5.8						58	479			0.39468	0.22307	0.17161	17.693		110.75	74.702		30.028
5.816.667										0.39627	0.22406	0.17221	176.858		111	74.773		29.986
5.833.333										0.39646	0.22365	0.17281	177.268		111.5	74.825		29.981
5.85										0.39656	0.22389	0.17268	177.126		112.25	7.489		29.967
5.866.667										0.39763	0.22468	0.17294	176.973		110.5	74.948		30.074
5.883.333						40	476			0.3972	0.22394	0.17326	177.371		113	74.981		30.028
5.9										0.39938	0.22542	0.17396	177.172		115	75.071		30.03
5.916.667																	1881
5.933.333										0.38967	0.21888	0.17079	178.032		117.25	75.214		29.989
5.95										0.38084	0.21443	0.16642	177.609		119	75.253		29.859
5.966.667										0.37189	0.20855	0.16333	178.316		116.5	75.175		29.68
5.983.333																	n
6						46	441			0.37208	0.21026	0.16182	176.965		116.75	74.981		29.603
6.016.667										0.37309	0.21103	0.16205	17.679		116.75	74.825		29.652
6.033.333										0.37209	0.20927	0.16282	177.803		115	74.624		29.68
6.05										0.37238	0.2091	0.16328	17.809		115	74.462		29.738
6.066.667										0.37446	0.21231	0.16216	176.378		113.5	7.443		29.801
6.083.333						68	436			0.37397	0.21083	0.16314	17.738		113.5	74.352		29.848
6.1										0.37578	0.21254	0.16324	176.805		112.25	74.372		29.898
6.116.667										0.37555	0.21143	0.16412	177.626		114.25	74.404		29.926
6.133.333										0.375	0.21284	0.16215	176.183		113.75	74.475		29.975
6.15										0.37734	0.21244	0.1649	177.622		112.25	74.495		30.047
6.166.667						60	451			0.37587	0.21115	0.16473	178.015		113	74.553		30.022
6.183.333										0.37682	0.21206	0.16477	177.698		112	74.598		30.08
6.2										0.37971	0.21453	0.16517	176.991		112.75	74.702		30.052
6.216.667										0.37987	0.21485	0.16503	176.811		110.5	74.747		30.083
6.233.333										0.3796	0.21333	0.16628	177.945		112.25	74.832		30.025
6.25						68	434			0.38049	0.21446	0.16603	177.414		112.25	74.877		30.094
6.266.667										0.37942	0.2144	0.16502	176.967		110.75	74.948		30.135
6.283.333										0.38104	0.21437	0.16667	177.749		111	75.013		30.074
6.3										0.38075	0.21425	0.1665	177.713		110.5	75.104		30.077
6.316.667										0.38128	0.21352	0.16776	178.571		110.25	7.511		30.08
6.333.333						68	460			0.38196	0.21436	0.1676	178.184		112	75.039		30.041
6.35										0.38365	0.21473	0.16892	178.669		108.75	74.987		30.077
6.366.667										0.38294	0.21484	0.1681	178.242		114.25	74.767		30.017
6.383.333										0.38394	0.21589	0.16806	177.843		112.75	74.631		29.994
6.4										0.38242	0.21634	0.16608	17.677		112.5	74.592		30.017
6.416.667						52	433			0.38461	0.2165	0.16811	177.651		110.25	74.521		30.011
6.433.333										0.38562	0.21718	0.16844	177.555		114.25	74.553		30.063
6.45										0.38449	0.21604	0.16845	177.973		111.25	7.454		30.003
6.466.667										0.38666	0.2159	0.17076	179.093		114	74.585		29.994
6.483.333										0.3887	0.21775	0.17095	178.509		110.75	74.618		30.017
6.5						59	481			0.3884	0.21825	0.17015	177.961		112	74.663		30.025
6.516.667										0.38889	0.21845	0.17045	178.027		112.5	74.709		29.994
6.533.333										0.38855	0.21785	0.1707	178.358		113	74.799		30.052
6.55										0.38979	0.21919	0.17059	177.828		112	74.858		30.011
6.566.667										0.38837	0.21865	0.16973	177.625		112.75	74.909		30.019
6.583.333						60	463			0.38979	0.21754	0.17225	179.178		113	7.5		30.061
6.6										0.3903	0.21896	0.17134	178.255		111	75.039		30.088
6.616.667										0.39165	0.21819	0.17346	1.795		113.25	75.097		30.039
6.633.333										0.38987	0.21795	0.17192	178.881		112.75	7.511		30.083
6.65										0.39227	0.22017	0.1721	178.169		114	74.994		30.061
6.666.667						52	471			0.39179	0.21927	0.17252	17.868		115.25	74.838		30.019
6.683.333										0.39175	0.21842	0.17333	179.354		112	74.696		30.006
6.7										0.39337	0.22001	0.17336	178.794		114	74.566		30.028
6.716.667										0.39312	0.22037	0.17275	178.389		114.75	74.501		30.008
6.733.333										0.39515	0.2205	0.17464	179.202		115.75	74.482		30.055
6.75						40	475			0.39656	0.22113	0.17543	179.333		115.5	74.508		30.063
6.766.667										0.39506	0.21935	0.17571	180.104		112	74.521		29.981
6.783.333										0.39528	0.2199	0.17538	179.754		114.75	74.566		30.041
6.8										0.39663	0.21914	0.17749	180.991		115.25	74.605		30.008
6.816.667										0.39663	0.22184	0.17479	178.789		116	74.683		30.028
6.833.333						65	466			0.39524	0.21934	0.17591	1.802		114.5	74.728		29.981
6.85										0.39842	0.2224	0.17602	179.145		118	74.832		30.058
6.866.667										0.39894	0.22332	0.17562	17.864		116.25	74.858		30.077
6.883.333										0.3986	0.2216	0.17701	179.879		115.75	74.948		30.052
6.9										0.3994	0.22163	0.17777	180.208		114.75	74.994		30.041
6.916.667						64	487			0.4018	0.22393	0.17787	17.943		115	75.058		29.989
6.933.333										0.40077	0.22244	0.17833	180.169		115.5	75.071		30.077
6.95										0.40251	0.22286	0.17966	180.616		117.25	75.065		29.986
6.966.667										0.40113	0.22266	0.17847	180.155		116.75	7.489		30.03
6.983.333										0.40171	0.22284	0.17887	180.268		117	7.476		30.055
7						71	463			0.40152	0.22322	0.1783	179.875		118.25	74.644		30
7.016.667										0.40313	0.22441	0.17872	179.638		118	74.553		30.036
7.033.333										0.40577	0.22517	0.1806	180.208		114.75	74.495		30.05
7.05																	1881
7.066.667										0.39485	0.21916	0.17569	180.166		116	74.592		29.994
7.083.333										0.38661	0.21437	0.17224	180.347		118.25	74.644		29.846
7.1						51	446			0.38015	0.21149	0.16865	179.744		119	74.734		29.719
7.116.667																	n
7.133.333										0.37777	0.20967	0.16809	180.169		119	74.786		29.594
7.15										0.37838	0.20988	0.16849	180.279		118	74.832		29.608
7.166.667										0.37915	0.21076	0.16838	17.989		117	7.487		29.655
7.183.333										0.37869	0.2101	0.16859	180.246		115.5	7.489		29.766
7.2						53	481			0.3809	0.21304	0.16785	178.789		115.25	74.961		29.779
7.216.667										0.37987	0.21085	0.16902	180.164		114.75	75.013		29.884
7.233.333										0.38064	0.21036	0.17027	180.942		114.25	75.058		29.975
7.25										0.38176	0.21309	0.16868	17.916		114	75.078		29.939
7.266.667										0.381	0.2116	0.1694	180.058		113.25	74.968		29.956
7.283.333						65	480			0.38234	0.21144	0.1709	18.083		113.5	74.838		30.086
7.3										0.38249	0.21292	0.16957	179.642		112.75	74.663		30.11
7.316.667										0.38323	0.21223	0.171	180.575		113.5	74.534		30.047
7.333.333										0.3827	0.21241	0.17028	180.167		113	74.495		30.094
7.35										0.38278	0.21112	0.17166	181.311		114.25	74.488		30.088
7.366.667						48	446			0.38487	0.21333	0.17154	180.408		113.75	74.488		30.135
7.383.333										0.38361	0.21369	0.16992	179.517		113.25	74.508		30.108
7.4										0.38525	0.21386	0.17139	180.142		112.5	7.456		30.099
7.416.667										0.38611	0.21456	0.17154	179.949		112.75	74.637		30.077
7.433.333										0.3874	0.21422	0.17317	180.839		111.75	74.663		30.055
7.45						70	485			0.38517	0.21281	0.17236	180.992		113.5	74.734		30.036
7.466.667										0.38586	0.21444	0.17143	179.944		112.75	74.767		30.074
7.483.333										0.3886	0.21565	0.17294	180.194		113	74.838		30.061
7.5										0.38868	0.21529	0.17339	180.538		112.75	74.916		30.05
7.516.667										0.38691	0.21505	0.17185	179.912		113	74.987		29.992
7.533.333						80	463			0.39038	0.21786	0.17252	179.187		114.75	75.026		30.039
7.55										0.39016	0.21577	0.17439	180.824		114	75.104		30.006
7.566.667										0.3906	0.21723	0.17336	179.805		115	75.058		30.014
7.583.333										0.39165	0.21635	0.1753	181.027		116.25	74.955		30.008
7.6										0.39146	0.21736	0.1741	180.097		116.25	74.754		29.956
7.616.667						80	467			0.39108	0.21728	0.17379	179.985		115	74.598		30.033
7.633.333										0.39287	0.21847	0.17439	179.823		115.5	74.534		30.017
7.65										0.39344	0.2177	0.17574	180.724		117	74.514		30.008
7.666.667										0.39343	0.21719	0.17623	181.143		116.5	74.514		30.08
7.683.333										0.39466	0.21781	0.17686	181.198		115.5	74.534		30
7.7						50	464			0.39457	0.21774	0.17683	181.213		116.5	7.456		30.091
7.716.667										0.39615	0.21917	0.17698	18.075		116.5	74.618		30.008
7.733.333										0.39507	0.2187	0.17638	180.648		117	7.465		30.041
7.75										0.39499	0.21834	0.17665	180.906		116.25	74.734		30.008
7.766.667										0.39562	0.21805	0.17757	181.436		115.5	74.767		30.033
7.783.333						71	484			0.39736	0.22204	0.17533	178.963		116.25	74.825		30.05
7.8										0.39618	0.21882	0.17737	181.056		116.25	74.909		30.058
7.816.667										0.39771	0.21965	0.17806	181.063		115	74.948		30.006
7.833.333										0.39836	0.22079	0.17757	180.424		116.5	75.045		30.017
7.85										0.39862	0.22047	0.17816	180.808		115.75	75.065		29.961
7.866.667						51	468			0.39981	0.2217	0.17811	180.342		115.75	75.032		30.022
7.883.333										0.39975	0.22193	0.17782	180.124		117.75	74.929		30
7.9										0.39894	0.22044	0.1785	180.975		117.25	74.734		29.978
7.916.667										0.40245	0.22035	0.1821	182.644		116.25	74.605		29.953
7.933.333										0.40098	0.22088	0.1801	181.537		118.75	74.527		30.047
7.95						59	461			0.40144	0.22219	0.17925	180.675		116.75	74.482		30.047
7.966.667										0.40333	0.22435	0.17898	179.779		118.25	74.469		30
7.983.333										0.40453	0.22355	0.18097	180.953		117.75	74.547		30.022
8										0.40297	0.22237	0.1806	181.218		118.5	74.547		30.039
8.016.667										0.40344	0.22323	0.1802	180.724		117.25	74.611		29.981
8.033.333						32	470			0.40451	0.22399	0.18053	180.596		117.5	7.465		30.022
8.05										0.40573	0.22416	0.18157	181.002		117.75	74.709		30.022
8.066.667										0.40571	0.22461	0.1811	180.629		117	74.754		30.041
8.083.333										0.40576	0.22314	0.18262	181.843		117.75	74.845		30.008
8.1										0.40611	0.2253	0.1808	18.025		118	74.903		29.994
8.116.667																	1881
8.133.333						74	489			0.39714	0.22066	0.17648	17.998		118.75	75.013		29.964
8.15										0.38979	0.21438	0.17541	181.822		119.5	75.162		29.859
8.166.667										0.38072	0.21033	0.17039	181.012		119.5	75.253		29.691
8.183.333																	n
8.2										0.38068	0.211	0.16968	180.418		118.5	75.162		29.622
8.216.667										0.37891	0.20963	0.16928	18.075		118.25	74.942		29.633
8.233.333						61	429			0.37987	0.21012	0.16976	180.792		116.5	7.476		29.73
8.25										0.38147	0.21217	0.1693	179.794		118.5	74.585		29.721
8.266.667										0.38095	0.21069	0.17025	180.806		115.75	74.495		29.796
8.283.333										0.38117	0.21037	0.1708	181.189		117.5	74.456		29.846
8.3										0.38227	0.21101	0.17125	181.158		117.75	74.456		29.892
8.316.667						59	478			0.38367	0.21211	0.17156	180.885		118	74.488		29.972
8.333.333										0.38392	0.21276	0.17116	18.045		115.5	74.475		30.036
8.35										0.38472	0.21214	0.17259	181.357		115	74.553		30.014
8.366.667										0.38502	0.21317	0.17185	180.615		114.75	74.598		30.017
8.383.333										0.38618	0.21409	0.17209	180.384		119.5	7.465		30.017
8.4						41	441			0.38705	0.21408	0.17297	180.796		116	74.747		30.077
8.416.667										0.38649	0.21444	0.17205	180.234		118.75	74.767		30.102
8.433.333										0.38736	0.21435	0.17301	180.716		117.25	74.851		30.102
8.45										0.38593	0.21382	0.17211	180.494		115.75	74.935		30.121
8.466.667										0.38761	0.21479	0.17282	180.458		116.25	75.006		30.097
8.483.333						65	454			0.38913	0.21493	0.17419	181.045		115.5	75.071		30.072
8.5										0.38848	0.21453	0.17394	181.079		114	7.511		30.108
8.516.667										0.39023	0.21592	0.17432	180.733		117.75	75.039		30.072
8.533.333										0.3898	0.21556	0.17424	180.829		117.5	74.916		30.116
8.55										0.39019	0.21518	0.17502	181.336		116.5	74.747		30.036
8.566.667						55	449			0.39076	0.21689	0.17387	180.164		117.5	74.611		30.116
8.583.333										0.39212	0.21743	0.17468	180.338		117	74.553		30.086
8.6										0.39153	0.21717	0.17436	180.287		117.25	74.495		30.091
8.616.667										0.39222	0.21668	0.17554	181.013		113.75	74.495		30.025
8.633.333										0.39174	0.21544	0.1763	181.833		117.75	74.553		29.978
8.65						79	470			0.39419	0.218	0.17619	18.082		117.75	74.611		30.058
8.666.667										0.3939	0.21731	0.17659	181.265		117.5	74.618		30.047
8.683.333										0.39347	0.21817	0.1753	180.353		118.25	74.663		30.041
8.7										0.39576	0.21985	0.17591	180.016		116.5	74.709		30.006
8.716.667										0.39521	0.22	0.17521	179.642		117.25	7.478		30.019
8.733.333						66	453			0.39654	0.22012	0.17643	180.152		119	74.858		30.088
8.75										0.39611	0.21964	0.17647	180.345		117.5	74.903		30.041
8.766.667										0.39678	0.21939	0.17739	180.852		116.75	74.987		30.088
8.783.333										0.39738	0.22006	0.17731	180.572		117.25	75.032		29.97
8.8										0.39915	0.22236	0.17678	179.502		118.25	75.084		30.022
8.816.667						54	457			0.39926	0.22088	0.17838	180.757		117.75	75.097		30.011
8.833.333										0.40041	0.22189	0.17852	180.453		117.5	7.5		29.97
8.85										0.39933	0.22257	0.17676	179.416		117.75	74.896		30.132
8.866.667										0.40267	0.22385	0.17882	179.882		118.5	74.715		30.058
8.883.333										0.40112	0.22186	0.17927	180.803		117.5	74.605		30.047
8.9						51	464			0.40153	0.22066	0.18087	18.197		117	7.454		30.022
8.916.667										0.40221	0.22362	0.17859	179.863		120.25	7.454		30.019
8.933.333										0.40412	0.22504	0.17908	179.578		120	74.527		30.088
8.95																	1881
8.966.667										0.39472	0.21797	0.17674	181.086		119.5	74.605		29.942
8.983.333										0.38467	0.21303	0.17164	180.572		119.25	74.741		29.862
9						72	441			0.37605	0.20881	0.16723	180.087		116.25	74.883		29.735
9.016.667																	n
9.033.333										0.37683	0.20953	0.1673	179.845		117.75	74.929		29.658
9.05										0.37685	0.20835	0.1685	180.874		118	74.961		29.641
9.066.667										0.3782	0.20957	0.16863	180.462		116	75.013		29.647
9.083.333										0.37752	0.2093	0.16822	180.371		115.5	75.039		29.76
9.1						53	464			0.37805	0.20975	0.1683	180.236		116	75.058		29.812
9.116.667										0.37894	0.21042	0.16852	180.087		116.5	75.058		29.84
9.133.333										0.37932	0.21144	0.16788	179.397		115.25	74.896		29.937
9.15										0.37982	0.21048	0.16934	180.453		116	74.702		30.003
9.166.667										0.38107	0.21242	0.16865	179.397		117	74.579		29.961
9.183.333						35	441			0.38094	0.21214	0.1688	179.573		116.5	74.534		29.95
9.2										0.38137	0.21087	0.1705	180.853		115.25	74.495		30.025
9.216.667										0.3819	0.21067	0.17123	181.276		114	74.456		30.072
9.233.333										0.38274	0.2114	0.17134	181.049		115.25	74.495		30.077
9.25										0.38291	0.21233	0.17057	180.331		115	74.514		30.055
9.266.667						68	433			0.38296	0.21362	0.16934	179.272		115	74.579		30.058
9.283.333										0.38264	0.21272	0.16992	179.878		115.75	74.631		30.138
9.3										0.38482	0.21382	0.17099	17.997		115.25	74.709		30.108
9.316.667										0.38432	0.21325	0.17107	180.223		114.25	7.478		30.083
9.333.333										0.3855	0.21535	0.17016	179.015		116	74.838		30.105
9.35						69	432			0.38627	0.21493	0.17134	179.718		115	74.922		30.08
9.366.667										0.3867	0.21617	0.17053	178.888		116.5	74.955		30.086
9.383.333										0.38655	0.21357	0.17298	180.996		114.75	75.026		30.052
9.4										0.38685	0.21463	0.17221	180.235		114.75	75.071		30.119
9.416.667										0.3882	0.21569	0.17251	179.982		117	7.511		30.108
9.433.333						57	444			0.38789	0.21511	0.17278	180.322		116.25	74.981		30.077
9.45										0.38725	0.21309	0.17416	181.734		115	74.845		30.086
9.466.667										0.38986	0.2162	0.17367	180.328		116.25	7.467		30.097
9.483.333										0.39106	0.21699	0.17407	180.219		116	74.566		30.069
9.5										0.39001	0.2169	0.17311	179.808		117.75	74.488		29.983
9.516.667						67	472			0.39078	0.218	0.17278	179.256		117	74.462		30.047
9.533.333										0.39119	0.21765	0.17354	179.732		116.5	74.469		30.088
9.55										0.39218	0.21652	0.17566	181.131		117	74.501		30.069
9.566.667										0.39425	0.21859	0.17566	180.363		116	74.553		30.022
9.583.333										0.39289	0.2179	0.17499	180.307		117	74.579		30.028
9.6						65	445			0.39237	0.21703	0.17534	18.079		117	74.657		29.992
9.616.667										0.39367	0.21822	0.17545	180.399		117.5	74.741		30.08
9.633.333										0.39502	0.21856	0.17646	180.736		117	74.812		30.047
9.65										0.39558	0.21898	0.1766	180.649		117	74.851		29.978
9.666.667										0.39602	0.21919	0.17683	180.673		116.75	74.961		30.014
9.683.333						67	481			0.39534	0.21868	0.17667	180.789		117.75	74.987		29.997
9.7										0.39696	0.21966	0.1773	180.717		119.5	75.052		29.994
9.716.667										0.39702	0.21947	0.17755	180.901		114.75	75.117		30.05
9.733.333										0.3983	0.22123	0.17706	180.035		115	75.052		30.022
9.75										0.39915	0.22007	0.17908	181.371		117	74.942		30.113
9.766.667						73	425			0.3983	0.22049	0.17781	180.642		116.75	74.734		30.022
9.783.333										0.39899	0.22116	0.17783	180.409		119.25	74.598		30.039
9.8										0.40055	0.22154	0.17902	180.806		117.75	74.547		30.03
9.816.667										0.40119	0.2226	0.17859	180.226		116.25	74.514		29.981
9.833.333										0.40136	0.22239	0.17897	180.475		117	74.508		30.047
9.85						75	467			0.4013	0.22216	0.17914	180.634		117.25	74.508		30.047
9.866.667										0.40191	0.2232	0.17871	180.064		118.5	74.579		30.003
9.883.333										0.40271	0.22235	0.18036	181.117		118.75	74.618		29.981
9.9										0.40368	0.22272	0.18096	18.125		118	74.676		30.019
9.916.667										0.40334	0.22323	0.18011	180.685		117.75	74.728		30.047
9.933.333						69	460			0.40402	0.22387	0.18015	180.468		117.25	74.793		29.983
9.95										0.40425	0.2245	0.17975	180.068		119	74.877		29.992
9.966.667										0.40447	0.22342	0.18106	18.104		118.25	74.916		30.017
9.983.333										0.40585	0.22428	0.18157	180.957		119.5	74.987		30.061
10										0.40708	0.22527	0.18181	180.706		119.25	75.058		29.978
10.016.667																	1881
10.033.333						46	459			0.3966	0.21988	0.17672	180.371		119.25	75.168		29.953
10.05										0.38916	0.21665	0.17251	179.628		118.5	75.155		29.782
10.066.667										0.37962	0.21031	0.16931	180.504		119.25	75.019		29.713
10.083.333																	n
10.1										0.37919	0.21021	0.16897	180.381		119.25	74.845		29.63
10.116.667										0.38077	0.21057	0.1702	180.825		118.25	74.644		29.617
10.133.333						57	456			0.37976	0.2096	0.17016	181.181		118	74.501		29.683
10.15										0.38002	0.2112	0.16882	179.938		117	74.437		29.713
10.166.667										0.38153	0.21204	0.1695	179.937		116.25	74.443		29.771
10.183.333										0.38258	0.2127	0.16988	179.872		117.25	74.437		29.823
10.2										0.38306	0.21294	0.17013	179.895		116.75	74.469		29.95
10.216.667						51	458			0.38238	0.21173	0.17066	180.602		116.5	74.482		29.903
10.233.333										0.38416	0.21289	0.17126	180.444		116.5	74.566		29.934
10.25										0.38539	0.21343	0.17195	180.566		117	74.618		30.088
10.266.667										0.38388	0.21299	0.1709	180.238		115.75	74.663		30.05
10.283.333										0.38519	0.21412	0.17107	179.897		116	7.478		30.099
10.3						41	449			0.38721	0.21478	0.17242	180.277		115	74.819		30.094
10.316.667										0.38547	0.21402	0.17145	180.108		115.75	74.883		30.102
10.333.333										0.38768	0.21468	0.17301	180.588		118.5	74.948		30.094
10.35										0.38648	0.2154	0.17107	179.419		116.25	75.045		30.052
10.366.667										0.38823	0.21547	0.17277	180.182		116.25	75.097		30.08
10.383.333						78	469			0.38857	0.21483	0.17374	180.872		117	75.039		30.171
10.4										0.38847	0.2145	0.17397	181.104		116	7.489		30.036
10.416.667										0.38944	0.21705	0.17238	179.418		117.25	74.709		30.088
10.433.333										0.38983	0.21598	0.17385	180.498		116.75	74.573		30.069
10.45										0.38992	0.21577	0.17415	18.071		118.25	74.514		30.063
10.466.667						51	457			0.39201	0.21837	0.17364	179.519		117.25	74.462		30.039
10.483.333										0.39216	0.2167	0.17546	180.971		114.75	74.488		30.066
10.5										0.39126	0.21669	0.17457	180.562		117.25	74.495		30.05
10.516.667										0.39337	0.21824	0.17513	180.249		114.25	74.573		30.03
10.533.333										0.39321	0.21769	0.17552	180.627		117	74.598		30.033
10.55						54	461			0.39248	0.21735	0.17513	180.577		117.75	74.676		30.047
10.566.667										0.39392	0.21694	0.17698	18.158		117.5	74.689		30.052
10.583.333										0.39244	0.21774	0.1747	18.023		118	74.773		30.05
10.6										0.39366	0.21796	0.1757	180.614		116.75	74.832		30.033
10.616.667										0.39513	0.21947	0.17565	180.033		119.5	74.942		29.997
10.633.333						39	456			0.39516	0.21803	0.17713	181.241		118.5	75.013		30.039
10.65										0.39594	0.21945	0.17648	18.042		118.25	75.039		30.055
10.666.667										0.39712	0.22012	0.17699	180.407		114.25	75.117		30.03
10.683.333										0.396	0.2197	0.1763	180.249		118.5	75.117		30.03
10.7										0.39776	0.21928	0.17848	181.392		119	75.026		29.981
10.716.667						40	462			0.39748	0.22006	0.17742	180.622		119.25	74.825		30.003
10.733.333										0.39768	0.22102	0.17666	179.932		120.75	7.465		30.006
10.75										0.39748	0.21986	0.17762	180.787		119.5	74.566		30.025
10.766.667										0.39844	0.22131	0.17713	18.004		119.5	74.495		30.008
10.783.333										0.39894	0.22053	0.17841	180.904		120.75	74.469		30.003
10.8						59	473			0.4007	0.22098	0.17971	181.326		118.25	74.488		30.028
10.816.667										0.401	0.22242	0.17858	18.029		120.25	74.527		30.006
10.833.333										0.40138	0.22201	0.17938	180.797		120.5	74.579		30.08
10.85										0.40201	0.22292	0.17909	180.337		121	74.618		30
10.866.667										0.40147	0.22201	0.17946	180.837		121.5	74.663		29.975
10.883.333						69	465			0.40281	0.22424	0.17857	17.963		120	74.767		29.97
10.9										0.40226	0.22219	0.18007	181.044		120.75	74.799		29.956
10.916.667										0.404	0.22523	0.17877	179.373		120.75	74.896		29.983
10.933.333																	1881
10.95										0.39577	0.2193	0.17647	180.471		122.25	75.052		29.942
10.966.667										0.38727	0.21348	0.17379	181.405		120.5	75.149		29.826
10.983.333						57	443			0.3778	0.21093	0.16686	179.106		119.75	75.317		29.691
11																	n
11.016.667										0.37708	0.20863	0.16846	180.746		118.25	75.214		29.572
11.033.333										0.37655	0.20989	0.16666	179.405		116	75.058		29.611
11.05										0.377	0.20855	0.16845	180.773		116	74.812		29.705
11.066.667										0.37635	0.20969	0.16666	179.481		113.25	74.605		29.683
11.083.333						71	454			0.37606	0.20894	0.16712	179.983		112.75	74.424		29.777
11.1										0.37755	0.21036	0.16718	179.474		115.5	74.339		29.774
11.116.667										0.378	0.21024	0.16776	179.794		114	74.288		29.898
11.133.333										0.37858	0.2116	0.16699	178.917		114	74.294		29.942
11.15										0.3779	0.2099	0.168	180.034		111	74.339		29.956
11.166.667						46	432			0.37706	0.21055	0.16651	179.081		112.5	74.352		29.972
11.183.333										0.37773	0.21067	0.16706	179.299		111	74.398		30.019
11.2										0.37894	0.21108	0.16786	179.527		112.5	74.462		30.036
11.216.667										0.37728	0.2097	0.16758	179.913		113.5	7.456		30.074
11.233.333										0.37824	0.20924	0.16901	180.773		112.25	74.644		30.061
11.25						67	456			0.37942	0.21023	0.16919	180.478		112.75	74.722		30.116
11.266.667										0.37906	0.2112	0.16787	179.484		111.75	74.799		30.088
11.283.333										0.37992	0.21159	0.16832	179.552		115.75	74.877		30.066
11.3										0.38037	0.21071	0.16967	180.522		112.25	74.942		30.058
11.316.667										0.38046	0.21166	0.1688	179.748		112.25	75.006		30.091
11.333.333						46	467			0.38026	0.21179	0.16847	179.546		112	75.032		30.044
11.35										0.38155	0.21242	0.16914	179.623		113	75.091		30.066
11.366.667										0.38151	0.21238	0.16913	179.634		113.5	75.078		30.055
11.383.333										0.38174	0.21136	0.17038	180.614		112	74.987		30.113
11.4										0.38349	0.2139	0.16959	179.284		112.75	7.476		30.066
11.416.667						36	461			0.38178	0.21222	0.16956	1.799		113.25	74.553		30.083
11.433.333										0.38326	0.21265	0.17062	180.235		115	74.462		30.097
11.45										0.38298	0.21218	0.1708	180.498		113.75	74.398		30.061
11.466.667										0.38442	0.21435	0.17007	179.341		113.25	74.372		30.102
11.483.333										0.38368	0.21498	0.16871	178.476		112.5	74.378		30.102
11.5						53	447			0.38403	0.21347	0.17056	179.899		114.75	74.411		30.072
11.516.667										0.38468	0.21367	0.17101	180.037		113	74.456		30.008
11.533.333										0.38633	0.21411	0.17222	180.436		115	7.454		29.997
11.55										0.38577	0.21408	0.17169	180.198		112.25	74.598		30.003
11.566.667										0.38538	0.21475	0.17063	179.455		114.5	7.465		30.011
11.583.333						57	440			0.3862	0.21422	0.17198	180.281		115	74.747		29.978
11.6										0.38607	0.21441	0.17166	18.006		113.25	74.799		30.036
11.616.667										0.38602	0.21388	0.17214	180.484		113.75	7.489		30.019
11.633.333										0.38799	0.21648	0.17151	179.231		116.5	74.942		29.997
11.65										0.38867	0.21718	0.17149	178.965		113.5	7.5		30.03
11.666.667						58	467			0.3882	0.21637	0.17183	179.418		112	75.097		30.019
11.683.333										0.38907	0.21636	0.17271	179.826		115	75.084		30.03
11.7										0.39027	0.21602	0.17424	180.658		114.25	7.5		30.028
11.716.667										0.38856	0.21548	0.17308	180.322		113.25	74.825		30.03
11.733.333										0.3899	0.21642	0.17349	180.163		115	74.637		30.061
11.75						67	467			0.38897	0.21524	0.17373	180.713		116	74.521		29.986
11.766.667										0.39096	0.21822	0.17274	179.162		115.75	74.443		30.003
11.783.333										0.39167	0.21766	0.17401	179.947		115	74.462		30.061
11.8										0.39138	0.21847	0.17291	179.147		113	74.456		30.074
11.816.667										0.39272	0.21835	0.17436	179.855		114.5	74.482		29.928
11.833.333						58	467			0.39187	0.21753	0.17434	180.147		116.25	74.547		30.019
11.85										0.39347	0.21902	0.17445	179.649		115	74.592		29.975
11.866.667										0.39176	0.21618	0.17559	181.225		116.25	74.689		30.074
11.883.333										0.3929	0.21801	0.17489	180.222		118	74.734		30.041
11.9										0.39459	0.21926	0.17533	179.965		115.75	74.819		30.025
11.916.667						58	468			0.39474	0.2198	0.17494	179.591		115.75	7.489		30.008
11.933.333										0.39559	0.22046	0.17513	179.438		116.5	74.955		30.03
11.95										0.39481	0.21827	0.17654	18.088		115	75.032		29.978
11.966.667										0.39586	0.21991	0.17595	180.013		117.25	75.097		30.069
11.983.333										0.39669	0.22046	0.17623	179.938		116.25	75.097		30.041
12						59	452			0.39667	0.21978	0.17689	180.483		116	74.981		29.994
12.016.667										0.39676	0.22065	0.17611	179.814		116.5	74.838		30.088
12.033.333										0.39805	0.22052	0.17753	180.505		117.25	74.663		30.025
12.05										0.39735	0.22	0.17735	180.616		116.75	74.534		30.069
12.066.667										0.39868	0.22094	0.17774	180.449		116.25	74.495		30.055
12.083.333						59	456			0.39917	0.22223	0.17694	179.623		116.5	74.449		30.091
12.1										0.39842	0.22134	0.17708	180.007		116.5	74.462		29.956
12.116.667										0.3993	0.22115	0.17814	180.552		116	74.482		30.028
12.133.333										0.39892	0.22162	0.1773	180.003		117.5	74.566		29.994
12.15										0.40072	0.22256	0.17816	18.005		117.5	74.611		30.017
12.166.667						65	474			0.40121	0.22244	0.17877	180.365		117.5	74.676		30.036
12.183.333										0.40209	0.22331	0.17878	18.006		115.75	74.728		30.033
12.2										0.40082	0.22157	0.17925	180.901		115.75	74.786		30.072
12.216.667										0.40223	0.22318	0.17905	180.224		117.25	74.877		30.061
12.233.333										0.40205	0.22349	0.17856	179.893		119.25	74.961		30.017
12.25						63	471			0.40227	0.22349	0.17878	179.992		118.25	75.006		30.063
12.266.667										0.40306	0.22292	0.18014	180.809		118	75.084		30.028
12.283.333										0.40416	0.22376	0.1804	18.062		116.25	7.511		30.047
12.3										0.40433	0.22457	0.17976	180.044		117.75	75.006		30.025
12.316.667										0.40458	0.22344	0.18114	181.066		118.5	74.825		30.074
12.333.333						86	483			0.40501	0.22572	0.17929	179.433		117.25	74.637		29.997
12.35																	1881
12.366.667										0.39683	0.21971	0.17712	180.616		118.75	74.605		29.978
12.383.333										0.38706	0.21563	0.17142	179.499		118.25	74.566		29.884
12.4										0.38024	0.21236	0.16788	179.058		120.25	7.465		29.663
12.416.667										0.37107	0.20585	0.16522	180.259		117.5	74.657		29.592
12.433.333																	n
12.45						71	433			0.37067	0.20729	0.16339	178.821		117	7.467		29.531
12.466.667										0.37111	0.2071	0.16401	179.196		116	7.467		29.534
12.483.333										0.37156	0.20709	0.16447	179.419		116.25	74.747		29.614
12.5										0.37265	0.20844	0.16422	178.786		117	7.478		29.708
12.516.667										0.3733	0.20905	0.16425	178.573		115.25	74.832		29.782
12.533.333						80	442			0.37251	0.20775	0.16476	179.309		116	7.489		29.832
12.55										0.37459	0.20965	0.16494	178.675		115.5	74.968		29.898
12.566.667										0.37397	0.20864	0.16533	179.241		112.75	75.045		30.039
12.583.333										0.37371	0.20881	0.1649	178.974		112.5	75.091		29.934
12.6										0.37508	0.20973	0.16535	17.884		112	75.071		30.061
12.616.667						69	450			0.37553	0.20916	0.16637	179.544		113	74.903		30.039
12.633.333										0.3762	0.2102	0.166	178.973		113.5	74.676		30.033
12.65										0.37777	0.21248	0.16528	177.786		112.75	74.579		30.163
12.666.667										0.37705	0.21066	0.16639	178.986		112.25	74.508		30.113
12.683.333										0.37773	0.21081	0.16693	179.185		112.75	74.417		30.086
12.7						72	439			0.37749	0.21124	0.16625	178.702		112.75	74.462		30.074
12.716.667										0.37803	0.21075	0.16728	179.375		113.25	74.469		30.108
12.733.333										0.37869	0.21234	0.16635	17.834		112.75	74.514		30.143
12.75										0.37883	0.21144	0.16739	179.166		111.5	74.579		30.066
12.766.667										0.37849	0.2105	0.16799	179.803		113.25	74.637		30.113
12.783.333						46	423			0.37937	0.21289	0.16649	178.205		113.5	74.696		30.091
12.8										0.37971	0.2131	0.16661	178.183		111.75	7.478		30.086
12.816.667										0.3812	0.21345	0.16775	178.592		110.75	74.858		30.143
12.833.333										0.38125	0.21284	0.16841	179.128		109.5	74.909		30.066
12.85										0.38123	0.2143	0.16693	177.896		111.25	7.5		30.063
12.866.667						61	437			0.38173	0.21414	0.1676	178.266		112.25	75.071		30.099
12.883.333										0.38161	0.21367	0.16794	178.598		113.5	75.136		30.058
12.9										0.38349	0.21508	0.16842	178.306		112.5	75.071		30.083
12.916.667										0.38432	0.21515	0.16918	178.633		113.75	74.948		30.033
12.933.333										0.38347	0.21442	0.16905	178.841		115.5	7.476		30.108
12.95						69	442			0.38386	0.21491	0.16896	178.619		114.75	74.585		30.119
12.966.667										0.38387	0.2144	0.16947	179.045		116.25	74.534		30.086
12.983.333										0.38501	0.21476	0.17025	179.271		116.25	74.475		30.105
13										0.38445	0.21527	0.16918	178.591		115	74.514		30.052
13.016.667										0.38619	0.21653	0.16966	178.358		117	74.508		30.047
13.033.333						48	463			0.38669	0.21595	0.17073	17.906		117	74.527		30.069
13.05										0.38719	0.21791	0.16928	177.682		117.75	74.592		30.066
13.066.667										0.38721	0.2162	0.171	179.093		117.25	74.663		30.039
13.083.333										0.38778	0.21763	0.17015	178.184		119.5	74.741		30.08
13.1										0.38763	0.2166	0.17103	178.964		117.75	74.838		30.083
13.116.667						75	460			0.38863	0.21641	0.17222	179.578		118.5	7.489		30.066
13.133.333										0.38996	0.21966	0.1703	177.527		116.5	74.955		30.086
13.15										0.39007	0.21914	0.17093	1.78		116	75.013		30.03
13.166.667										0.39049	0.21878	0.17171	178.483		116.5	75.078		30.102
13.183.333										0.39027	0.21796	0.17231	179.056		117.5	75.104		30.03
13.2						59	460			0.39222	0.21993	0.1723	178.342		118.75	75.006		30.011
13.216.667										0.39204	0.21937	0.17267	17.871		118	74.799		30.039
13.233.333										0.39145	0.21926	0.17219	178.535		118	74.637		30.055
13.25										0.39223	0.21842	0.17381	179.575		119.75	7.454		30.061
13.266.667										0.39179	0.21953	0.17226	178.469		119.5	74.475		30.072
13.283.333						59	444			0.39248	0.22	0.17248	178.401		121.75	74.456		30.025
13.3										0.39346	0.21961	0.17385	179.161		120.5	74.456		30.014
13.316.667										0.39534	0.22267	0.17267	177.542		118.5	74.514		30.036
13.333.333										0.39459	0.22172	0.17287	177.968		120.5	74.566		30.041
13.35										0.39568	0.22141	0.17427	17.871		123	74.624		30.074
13.366.667						85	459			0.39546	0.22211	0.17335	178.048		122.5	74.683		30.055
13.383.333										0.39522	0.22225	0.17297	177.825		122.75	7.476		30.063
13.4										0.39583	0.2206	0.17523	179.434		123	74.812		30.003
13.416.667										0.39731	0.22267	0.17464	178.432		122	74.922		30.017
13.433.333										0.39667	0.22105	0.17562	179.446		121.75	74.974		30.11
13.45						69	451			0.39831	0.22154	0.17676	179.787		121.25	75.052		30.044
13.466.667										0.39774	0.22257	0.17518	178.709		121.5	75.136		30.036
13.483.333										0.39951	0.2231	0.1764	179.068		120	75.136		30.074
13.5										0.39994	0.22375	0.17619	178.746		120.25	75.026		30.061
13.516.667										0.39998	0.22414	0.17583	178.447		122.5	7.487		30.061
13.533.333						73	463			0.4006	0.22367	0.17693	179.102		121.5	74.676		30.102
13.55										0.39943	0.22389	0.17554	178.407		122.5	7.456		30.058
13.566.667										0.40063	0.2239	0.17673	178.931		123.5	74.495		30.072
13.583.333										0.40038	0.22352	0.17686	179.127		124	74.469		30.044
13.6										0.40186	0.22387	0.17798	179.502		123.25	74.508		30.006
13.616.667						64	472			0.40297	0.22531	0.17767	178.855		122.5	74.527		30.052
13.633.333																	1881
13.65										0.39466	0.2204	0.17427	17.907		123.5	74.663		29.964
13.666.667										0.38588	0.21625	0.16964	178.446		122	74.793		29.884
13.683.333										0.37854	0.21138	0.16716	179.083		119	74.922		29.782
13.7																	n
13.716.667										0.37672	0.21048	0.16624	178.985		118	74.974		29.713
13.733.333						46	449			0.3776	0.21179	0.16581	17.829		118.25	75.065		29.683
13.75										0.37834	0.21174	0.1666	17.868		117.25	75.065		29.708
13.766.667										0.37826	0.21197	0.16629	178.449		118	75.071		29.749
13.783.333										0.37786	0.21166	0.1662	17.852		119.5	74.961		29.815
13.8										0.37934	0.2125	0.16684	178.511		117.5	7.478		29.953
13.816.667						47	451			0.38046	0.21367	0.16679	178.061		116.75	7.465		29.928
13.833.333										0.37882	0.21221	0.16662	178.516		119.25	74.585		29.953
13.85										0.38126	0.21416	0.1671	178.022		118	7.454		30.05
13.866.667										0.38104	0.21411	0.16693	177.967		120.5	74.534		30.052
13.883.333										0.38246	0.21623	0.16623	176.877		118.75	74.573		30.074
13.9						68	436			0.38144	0.21351	0.16793	178.651		119.25	74.605		30.019
13.916.667										0.38188	0.21463	0.16724	17.792		117.75	74.689		30.105
13.933.333										0.38335	0.21514	0.16821	178.184		119.5	74.747		30.127
13.95										0.38368	0.21449	0.16919	178.879		121.5	74.793		30.094
13.966.667										0.38257	0.21376	0.16881	178.972		119.5	74.864		30.127
13.983.333						62	436			0.38446	0.21598	0.16849	178.011		116.75	74.942		30.044
14										0.38438	0.21549	0.16889	178.373		116.75	75.032		30.08
14.016.667										0.38522	0.21549	0.16973	178.764		118	75.032		30.028
14.033.333										0.38521	0.21508	0.17012	179.097		117.5	75.104		30.069
14.05										0.38616	0.2163	0.16985	178.526		116.5	74.961		30.099
14.066.667						51	455			0.38566	0.21594	0.16972	178.597		119.5	74.812		30.086
14.083.333										0.38687	0.21653	0.17034	178.671		117.25	7.467		30.074
14.1										0.38694	0.21623	0.17071	178.947		120.25	74.631		30.019
14.116.667										0.38718	0.2158	0.17139	179.421		118	74.566		30.074
14.133.333										0.38741	0.2174	0.17001	178.201		118.25	74.573		30.072
14.15						43	449			0.38894	0.21765	0.17129	178.698		119	74.598		30.052
14.166.667										0.38854	0.21802	0.17052	178.212		117.75	74.611		30.047
14.183.333										0.38911	0.21791	0.1712	178.565		119.25	7.467		30.022
14.2										0.39114	0.21923	0.17191	178.417		120	74.734		30.039
14.216.667										0.39003	0.21802	0.17201	178.896		119	74.838		30.055
14.233.333						52	459			0.39128	0.21908	0.1722	178.604		119.75	74.851		30.047
14.25										0.39182	0.21978	0.17204	17.828		117.5	74.948		30.03
14.266.667										0.39142	0.21842	0.173	179.202		118	75.026		29.992
14.283.333										0.39109	0.21858	0.17251	178.921		118.75	75.091		29.95
14.3										0.39253	0.21887	0.17366	179.346		117.75	75.104		30.039
14.316.667						59	443			0.39367	0.22043	0.17325	178.597		118.5	74.987		29.972
14.333.333										0.39449	0.21978	0.17471	17.949		119.25	74.812		30.025
14.35										0.39477	0.2209	0.17387	178.709		121	74.644		30.03
14.366.667										0.39395	0.22035	0.1736	178.782		118.5	74.534		30.063
14.383.333										0.39482	0.22043	0.1744	179.119		120.25	74.469		30.074
14.4						57	460			0.39524	0.2205	0.17474	179.246		119.75	74.443		30.077
14.416.667										0.39676	0.22219	0.17457	178.568		119.25	74.456		30.055
14.433.333										0.39636	0.22146	0.1749	178.976		119.75	74.482		30.052
14.45										0.39687	0.22209	0.17478	178.698		121.25	74.573		30.055
14.466.667										0.39781	0.22288	0.17493	178.488		120.25	74.618		30.052
14.483.333						47	451			0.39721	0.2219	0.17531	179.006		120	7.465		30
14.5										0.39796	0.22229	0.17567	179.028		119.75	74.728		30.066
14.516.667										0.39899	0.22304	0.17596	178.891		118.25	74.806		30.066
14.533.333										0.39844	0.22355	0.17489	178.236		119.5	74.877		30.036
14.55										0.39929	0.22269	0.1766	179.303		120.25	74.987		30.025
14.566.667						77	456			0.39903	0.22266	0.17637	179.209		119.25	75.039		29.992
14.583.333										0.40128	0.22366	0.17761	179.411		120	75.091		30.036
14.6										0.40134	0.2236	0.17774	179.493		122	75.019		29.945
14.616.667										0.40134	0.22383	0.17751	179.307		122.25	7.489		29.983
14.633.333										0.40226	0.22405	0.17821	179.543		122.25	74.722		30.044
14.65						52	479			0.40295	0.22487	0.17808	179.193		122	74.598		30.055
14.666.667										0.40348	0.22569	0.17779	178.778		122.75	74.482		29.989
14.683.333																	1881
14.7										0.39509	0.22144	0.17365	178.417		121.25	74.547		29.859
14.716.667										0.38503	0.21521	0.16982	178.907		122	74.579		29.788
14.733.333										0.37574	0.21045	0.16528	178.537		121	74.657		29.71
14.75																	n
14.766.667						40	462			0.37873	0.21254	0.16619	178.193		119.75	74.676		29.586
14.783.333										0.3774	0.21139	0.16602	178.537		119.75	74.767		29.663
14.8										0.3786	0.21153	0.16707	178.981		118.5	74.793		29.688
14.816.667										0.37795	0.21124	0.16671	178.922		117.75	74.858		29.73
14.833.333										0.37904	0.21221	0.16683	178.613		119	74.909		29.796
14.85						62	465			0.38024	0.21292	0.16732	178.581		126	74.974		29.779
14.866.667										0.38088	0.21336	0.16751	178.511		119	75.032		29.937
14.883.333										0.37936	0.21213	0.16724	178.837		116.75	75.117		29.931
14.9										0.37975	0.21286	0.16689	178.405		118.5	75.091		29.986
14.916.667										0.38155	0.21343	0.16812	17.877		116.25	74.981		30.025
14.933.333						48	474			0.38181	0.21276	0.16905	179.454		118	74.825		30.058
14.95										0.3812	0.21311	0.16809	178.871		118.5	74.624		30.088
14.966.667										0.38292	0.21408	0.16884	178.866		118.25	74.527		30.066
14.983.333										0.38201	0.21368	0.16833	178.777		117.5	74.488		30.121
15										0.38208	0.21401	0.16807	178.534		119	74.424		30.143
15.016.667						50	454			0.38242	0.21453	0.1679	178.263		120.25	74.475		30.146
15.033.333										0.38479	0.21535	0.16943	178.676		117	74.527		30.094
15.05										0.38481	0.21553	0.16928	178.538		117	7.454		30.077
15.066.667										0.38492	0.21615	0.16878	178.085		117.25	74.624		30.063
15.083.333										0.38523	0.21571	0.16952	178.586		117	74.696		30.066
15.1						78	453			0.38478	0.21587	0.16891	178.246		116.25	74.767		30.074
15.116.667										0.38496	0.21557	0.16939	178.577		117.25	74.812		30.05
15.133.333										0.38596	0.21555	0.1704	179.054		117.5	74.883		30.063
15.15										0.3866	0.2157	0.1709	179.228		117.75	74.968		30.025
15.166.667										0.38655	0.21731	0.16924	177.877		119	75.045		30.041
15.183.333						64	465			0.38721	0.2163	0.17091	179.016		117.75	75.065		30.011
15.2										0.38824	0.21753	0.17071	178.475		119.5	75.065		30.127
15.216.667										0.38851	0.21713	0.17138	178.927		118.25	74.877		30.044
15.233.333										0.38699	0.21672	0.17028	17.857		116.75	74.676		30.061
15.25										0.38877	0.21726	0.1715	178.938		118.25	74.534		30
15.266.667						70	463			0.38971	0.21784	0.17188	178.902		119.25	74.462		30.047
15.283.333										0.38957	0.21903	0.17054	177.859		121.75	74.462		29.934
15.3										0.39182	0.21958	0.17223	178.438		118	74.443		30.063
15.316.667										0.39176	0.22007	0.17169	178.016		119.25	74.469		30.019
15.333.333										0.39215	0.22008	0.17207	178.185		117.5	74.547		29.928
15.35						39	476			0.39281	0.22074	0.17208	177.956		118	74.605		30.066
15.366.667										0.39132	0.21926	0.17207	178.477		117.75	74.644		30.03
15.383.333										0.39117	0.21947	0.17171	178.239		118	74.715		30.014
15.4										0.39301	0.22038	0.17262	17.833		119.5	7.478		30.03
15.416.667										0.39381	0.22108	0.17273	178.129		119.75	74.864		30.033
15.433.333						67	472			0.39416	0.2211	0.17306	178.273		120	74.948		30.017
15.45										0.39479	0.22066	0.17414	178.917		118.5	75.013		30.011
15.466.667										0.39593	0.22256	0.17337	177.897		119.5	75.058		30.044
15.483.333										0.39554	0.22209	0.17345	178.099		120	75.162		30.047
15.5										0.39602	0.22138	0.17464	178.889		119.25	7.511		30.072
15.516.667						66	472			0.39572	0.22221	0.17351	178.083		120.5	74.961		29.989
15.533.333										0.39719	0.22308	0.17411	178.048		120.25	7.476		30.061
15.55										0.39756	0.22335	0.17421	177.999		120.25	74.598		30.006
15.566.667										0.39845	0.22336	0.17509	178.392		121	74.495		30.011
15.583.333										0.39909	0.22351	0.17558	178.557		125	74.462		30.091
15.6						53	482			0.39889	0.22404	0.17485	178.042		121.25	74.482		30.03
15.616.667										0.39867	0.22448	0.17419	177.599		120.25	74.501		30.017
15.633.333										0.39859	0.22363	0.17496	178.235		121.5	74.566		30.011
15.65										0.4003	0.22465	0.17565	178.188		120.75	74.605		30.03
15.666.667										0.40055	0.22446	0.17609	17.845		119.5	74.657		29.986
15.683.333						48	473			0.40114	0.22527	0.17587	178.071		120.25	74.754		30.03
15.7																	1881
15.716.667										0.39339	0.2203	0.17309	178.569		119.25	74.877		30.039
15.733.333										0.38481	0.21643	0.16838	177.796		119.5	75.032		29.84
15.75										0.37639	0.21138	0.16501	178.063		121.5	75.188		29.766
15.766.667																	n
15.783.333										0.37504	0.21096	0.16408	17.778		117	75.168		29.625
15.8						62	451			0.37459	0.21104	0.16355	177.499		120.75	75.058		29.647
15.816.667										0.37664	0.21178	0.16486	177.848		118.75	74.838		29.655
15.833.333										0.37715	0.21303	0.16413	177.044		120.5	74.618		29.713
15.85										0.37647	0.21182	0.16465	177.734		118	74.456		29.785
15.866.667										0.37602	0.21077	0.16525	1.784		116.5	74.359		29.887
15.883.333						80	445			0.37697	0.21153	0.16543	178.206		117.75	74.352		29.937
15.9										0.37766	0.21116	0.1665	178.851		118.75	74.333		30.014
15.916.667										0.37836	0.21299	0.16536	177.638		118	74.411		29.978
15.933.333										0.37894	0.21341	0.16553	177.562		117	74.475		30.08
15.95										0.37928	0.21315	0.16613	177.942		118.25	74.495		30.05
15.966.667						73	448			0.38124	0.21435	0.16689	177.859		120	74.566		30.017
15.983.333										0.38	0.21362	0.16637	177.882		117	74.611		30.094
16										0.38074	0.2146	0.16614	177.419		116.75	74.715		30.121
16.016.667										0.38109	0.2141	0.16699	177.998		117	7.478		30.119
16.033.333										0.38167	0.2151	0.16656	177.434		114.25	74.864		30.066
16.05						62	479			0.38172	0.21392	0.1678	178.439		116.25	74.968		30.097
16.066.667										0.38316	0.2157	0.16745	177.631		116	75.013		30.052
16.083.333										0.38266	0.21568	0.16699	177.426		116.75	75.091		30.017
16.1										0.38199	0.21573	0.16626	177.068		119.75	75.065		30.033
16.116.667										0.38314	0.2136	0.16954	179.374		117	75.006		30.091
16.133.333						59	474			0.38287	0.21472	0.16815	178.313		118.5	74.825		30.019
16.15										0.38477	0.21643	0.16833	177.776		116.5	74.644		30.019
16.166.667										0.38426	0.21635	0.16791	177.613		116.5	74.618		29.97
16.183.333										0.3856	0.21684	0.16876	177.826		113.5	74.566		30.019
16.2										0.38532	0.21633	0.169	178.123		115.25	74.566		30.019
16.216.667						64	450			0.38565	0.21651	0.16914	178.121		114.5	74.585		30.019
16.233.333										0.38606	0.2171	0.16896	177.823		116.25	74.631		29.994
16.25										0.38641	0.21662	0.16979	178.384		116.75	74.689		29.992
16.266.667										0.38727	0.21726	0.17001	178.255		114.75	74.747		30.052
16.283.333										0.38843	0.21857	0.16985	177.708		114.5	74.838		29.953
16.3						50	470			0.38836	0.21852	0.16984	177.726		116.75	74.883		30.019
16.316.667										0.3887	0.21766	0.17104	178.579		116	74.961		30.03
16.333.333										0.38889	0.21704	0.17185	17.918		116.5	75.039		30.086
16.35										0.38955	0.21838	0.17117	178.382		114.75	75.058		29.994
16.366.667										0.39088	0.21832	0.17255	179.035		115.75	75.123		30.014
16.383.333						40	505			0.39001	0.21946	0.17055	177.714		116	75.097		29.986
16.4										0.39089	0.21873	0.17216	17.871		116.5	74.968		30.017
16.400.278										0.39187	0.21951	0.17236	17.852		116.5	74.734		30.058
16.416.667										0.39083	0.21857	0.17226	178.809		117	74.605		30.028
16.433.333										0.39254	0.21952	0.17303	178.822		118	74.521		30.097
16.45						65	470			0.39233	0.22026	0.17207	178.122		117	74.469		30.033
16.450.278										0.39187	0.22038	0.17149	177.814		119	74.469		29.989
16.466.667										0.39454	0.22197	0.17257	177.745		118	74.508		30.033
16.483.333										0.39321	0.22068	0.17253	178.177		116.75	7.454		30.047
16.5										0.39329	0.22024	0.17305	178.573		119.75	74.624		30.05
16.514.167						53	485			0.39432	0.22175	0.17257	177.823		117.25	74.683		29.981
16.516.667										0.39485	0.22134	0.1735	178.387		120.25	74.722		30.077
16.533.333										0.39543	0.22168	0.17375	178.382		118.75	74.819		30.052
16.55										0.39541	0.22159	0.17382	178.442		118.75	74.877		29.992
16.566.667										0.39694	0.22171	0.17523	179.036		119.75	74.981		30.006
16.583.333						55	477			0.39653	0.22255	0.17398	178.175		120	75.052		30.094
16.6										0.39666	0.22176	0.1749	178.868		118	75.071		30.108
16.616.667										0.39743	0.2234	0.17403	1.779		116.5	75.104		30.063
16.633.333										0.39744	0.22286	0.17458	178.334		118.5	75.013		30.052
16.65										0.39793	0.22347	0.17446	178.072		117.75	74.806		30.061
16.666.667						71	495			0.39966	0.2244	0.17525	178.098		119	74.663		30.022
16.683.333										0.39986	0.22429	0.17556	178.272		119.75	7.454		30.097
16.7										0.39971	0.22431	0.1754	178.197		119.25	74.462		30.052
16.716.667										0.39907	0.22318	0.1759	178.815		120.5	74.404		30.022
16.733.333										0.40106	0.22475	0.17631	178.448		121.75	74.462		30.058
16.75						66	455			0.40084	0.22484	0.176	178.276		119.75	74.508		29.978
16.766.667										0.40123	0.2247	0.17654	178.567		119.25	74.553		29.989
16.783.333										0.40312	0.22663	0.17649	177.874		121.25	74.598		30.074
16.8																	1881
16.816.667										0.39356	0.22119	0.17237	17.793		120.25	7.476		30
16.833.333										0.38446	0.21593	0.16853	178.047		120.75	74.909		29.873
16.85						59	466			0.37616	0.21149	0.16468	177.867		120	75.058		29.694
16.866.667																	n
16.883.333										0.37496	0.21022	0.16473	178.362		119.75	75.084		29.603
16.9										0.37662	0.21151	0.16511	178.064		118.5	7.511		29.586
16.916.667										0.37667	0.21214	0.16453	17.756		119.25	74.981		29.677
16.933.333										0.37784	0.21258	0.16526	177.737		119	74.806		29.768
16.95						74	468			0.37796	0.21279	0.16517	177.618		121	74.624		29.754
16.966.667										0.37815	0.21293	0.16522	177.594		117.5	74.488		29.796
16.983.333										0.37783	0.21255	0.16528	177.762		116.25	74.417		29.876
17										0.37877	0.2137	0.16508	177.248		117.5	74.411		29.97
17.016.667										0.37882	0.21414	0.16469	176.908		117.25	7.443		30.014
17.033.333						41	461			0.37998	0.21383	0.16615	177.701		120	74.449		30.017
17.05										0.38051	0.21458	0.16593	17.733		115.25	7.454		30.019
17.066.667										0.38037	0.21459	0.16578	177.255		117.75	74.585		30.086
17.083.333										0.3803	0.2136	0.1667	178.041		117.25	74.631		30.091
17.1										0.38173	0.21493	0.16681	177.611		119.25	74.722		30.08
17.116.667						70	463			0.38281	0.21588	0.16693	177.324		122	74.806		30.124
17.133.333										0.38248	0.21521	0.16726	177.721		121	7.489		30.077
17.15										0.38433	0.21668	0.16766	177.378		123	74.955		30.074
17.166.667										0.38262	0.21459	0.16803	178.302		121	75.006		30.052
17.183.333										0.38474	0.21685	0.16789	177.421		121.75	75.097		30.083
17.2						58	448			0.38384	0.21549	0.16835	178.124		121.25	75.045		30.132
17.216.667										0.38461	0.21583	0.16878	178.198		122	74.896		30.036
17.233.333										0.38405	0.21553	0.16852	178.192		122.5	74.696		30.039
17.25										0.38511	0.21647	0.16865	177.908		122.25	7.456		30.052
17.266.667										0.3858	0.21776	0.16804	177.164		118.5	74.462		30.044
17.283.333						50	477			0.38639	0.21721	0.16918	177.886		119	74.437		30.014
17.3										0.38634	0.21769	0.16865	177.476		121.5	74.443		30.033
17.316.667										0.38576	0.2171	0.16866	177.688		121.25	74.482		30.08
17.333.333										0.38748	0.21741	0.17008	17.823		120.75	7.456		30.028
17.35										0.38689	0.21683	0.17006	178.433		119	74.573		30.006
17.366.667						78	468			0.38905	0.21931	0.16974	1.774		124	74.644		30.058
17.383.333										0.38872	0.21873	0.17	177.722		119.5	74.722		29.981
17.4										0.38976	0.21959	0.17017	177.493		119	74.812		30.097
17.416.667										0.39028	0.21992	0.17036	177.463		119.25	74.903		30.088
17.433.333										0.38925	0.21896	0.1703	177.778		123.5	74.955		30.041
17.45						56	448			0.39051	0.2196	0.17091	177.826		120.25	75.006		29.994
17.466.667										0.39069	0.21979	0.1709	177.757		120	75.071		30.044
17.483.333										0.39143	0.2205	0.17093	177.522		121.25	7.511		30.058
17.5										0.39159	0.22092	0.17068	177.258		121.25	74.961		30.036
17.516.667										0.39287	0.22037	0.1725	178.278		120	74.825		29.997
17.533.333						59	470			0.39233	0.22136	0.17097	177.233		120.5	7.467		30.008
17.55										0.39308	0.22055	0.17253	17.823		122.75	74.624		29.967
17.566.667										0.39314	0.22165	0.17149	177.371		121.75	74.573		29.959
17.583.333										0.3944	0.2211	0.1733	17.838		121.75	74.579		29.986
17.6										0.39404	0.22128	0.17276	178.074		121	74.611		30.097
17.616.667						72	470			0.39536	0.2213	0.17406	178.656		122.75	7.465		29.983
17.633.333										0.39484	0.22223	0.1726	177.668		121.5	74.689		30.077
17.65										0.39446	0.22188	0.17257	177.776		122.5	74.773		30.097
17.666.667										0.39617	0.22296	0.17321	177.684		123.75	74.832		30.033
17.683.333										0.39676	0.2225	0.17426	178.318		123	74.896		29.948
17.7						65	462			0.39744	0.224	0.17344	177.432		120.5	74.974		30.044
17.716.667										0.39759	0.22333	0.17426	178.031		121.5	75.039		30.08
17.733.333										0.3982	0.22381	0.17439	177.915		125.25	75.032		30.03
17.75										0.39814	0.22308	0.17505	178.471		122.25	74.942		30.033
17.766.667										0.39876	0.22409	0.17466	177.943		126	74.754		30.033
17.783.333						63	469			0.39886	0.22454	0.17432	177.634		121	7.465		30.028
17.8										0.40109	0.22521	0.17588	178.093		120.5	74.553		30.03
17.816.667																	1881
17.833.333										0.39361	0.22261	0.171	176.815		120.75	74.579		29.989
17.85										0.38441	0.21615	0.16826	177.846		120.75	7.467		29.854
17.866.667										0.37549	0.21118	0.16431	177.805		119	74.741		29.735
17.883.333																	n
17.9						62	448			0.3738	0.21165	0.16215	17.661		121.5	7.478		29.65
17.916.667										0.3733	0.21053	0.16277	177.313		115.5	74.812		29.636
17.933.333										0.37476	0.21045	0.16431	178.072		117.5	74.864		29.683
17.95										0.37437	0.21106	0.16331	177.374		115.5	74.909		29.796
17.966.667										0.37521	0.21176	0.16345	177.187		115	75.013		29.832
17.983.333						75	449			0.37577	0.2119	0.16387	177.331		116.75	75.065		29.876
18										0.37497	0.21115	0.16381	17.758		116	75.045		29.926
18.016.667										0.37626	0.21225	0.16402	177.275		116.25	74.968		29.859
18.033.333										0.37618	0.21172	0.16446	17.768		117.75	74.767		30.05
18.05										0.37625	0.21214	0.16411	177.359		119.75	74.618		30.063
18.066.667						62	461			0.3765	0.21207	0.16444	177.541		119.75	74.566		30.058
18.083.333										0.37773	0.2135	0.16424	176.927		120.25	74.566		30.099
18.1										0.37788	0.21416	0.16371	176.443		120.5	7.454		30.097
18.116.667										0.37741	0.21304	0.16437	177.154		119	7.456		30.036
18.133.333										0.37692	0.21254	0.16438	177.339		119.5	74.624		30.047
18.15						63	465			0.37874	0.21355	0.16519	177.351		118.5	74.657		30.08
18.166.667										0.37987	0.21441	0.16546	177.169		116.75	74.722		30.113
18.183.333										0.37881	0.2137	0.16511	177.262		116	74.838		30.014
18.2										0.38004	0.21394	0.1661	177.635		118.75	74.877		30.05
18.216.667										0.37962	0.2143	0.16532	177.146		115.5	74.942		30.05
18.233.333						59	462			0.38013	0.2135	0.16664	178.052		116.25	75.006		30.03
18.25										0.38093	0.21505	0.16587	17.713		114.5	75.091		30.072
18.266.667										0.38099	0.21483	0.16616	177.342		114.25	75.039		29.989
18.283.333										0.38257	0.21575	0.16682	177.318		118.5	7.5		30.036
18.3										0.3817	0.21525	0.16645	177.325		114.5	74.793		30.047
18.316.667						55	452			0.38228	0.21518	0.1671	177.658		116.5	74.592		29.983
18.333.333										0.38318	0.21575	0.16742	1.776		114	74.475		30.03
18.35										0.38233	0.21498	0.16735	177.841		116.25	74.437		29.994
18.366.667										0.3834	0.21573	0.16767	17.772		115.75	74.437		29.928
18.383.333										0.38366	0.21603	0.16763	177.594		114	74.411		29.972
18.4						60	462			0.38477	0.21719	0.16757	177.156		115.75	74.475		30.058
18.416.667										0.3841	0.21618	0.16792	177.675		116.5	74.508		30.019
18.433.333										0.38497	0.21634	0.16863	177.945		114	74.605		30.028
18.45										0.38532	0.21708	0.16825	177.506		115.75	7.465		30.083
18.466.667										0.38511	0.21726	0.16786	177.263		115	74.741		30.039
18.483.333						37	454			0.38547	0.21729	0.16818	177.399		116	74.832		30.041
18.5										0.38598	0.21741	0.16857	177.539		115.5	74.909		29.992
18.516.667										0.3863	0.21731	0.16899	177.766		116	74.968		30.086
18.533.333										0.38841	0.21865	0.16976	177.639		116.25	75.071		29.994
18.55										0.38745	0.21891	0.16854	176.994		117	75.136		30.091
18.566.667						52	470			0.38837	0.21894	0.16943	177.386		115	75.149		30.063
18.583.333										0.38904	0.21857	0.17047	17.799		119.25	75.013		30.003
18.6										0.38828	0.21882	0.16946	177.442		117	74.832		29.994
18.616.667										0.38948	0.21981	0.16967	177.187		116.25	74.618		30.108
18.633.333										0.38961	0.21986	0.16975	17.721		116.25	74.495		30.022
18.65						47	469			0.39044	0.21966	0.17078	177.745		116.75	74.475		30.011
18.666.667										0.39001	0.2196	0.17041	177.598		114.75	74.469		30.003
18.683.333										0.3911	0.22006	0.17104	177.726		116	74.462		30.028
18.7										0.3916	0.22026	0.17134	177.792		117	74.501		30.055
18.716.667										0.39166	0.22067	0.17099	177.484		115.75	7.454		29.945
18.733.333						71	419			0.39171	0.22019	0.17152	177.893		115.25	74.598		30.017
18.75										0.39287	0.22079	0.17207	177.934		115.75	74.663		29.994
18.766.667										0.39214	0.21989	0.17225	178.332		119	74.773		30.003
18.783.333										0.3938	0.22238	0.17142	177.081		116.25	74.838		29.975
18.8										0.39388	0.22114	0.17274	178.112		117.25	74.916		30.044
18.816.667						30	480			0.39369	0.22183	0.17186	177.472		115.75	75.019		30.006
18.833.333										0.39466	0.22196	0.1727	177.804		116.75	75.065		30.069
18.85										0.39546	0.22236	0.17311	17.785		116.25	75.117		30.044
18.866.667										0.39639	0.22235	0.17404	178.274		116.25	75.065		30.019
18.883.333										0.39696	0.22331	0.17365	177.761		117.25	74.942		30
18.9						54	472			0.39564	0.22249	0.17315	177.823		116.25	74.722		29.942
18.916.667										0.39687	0.22306	0.17381	17.792		117.25	74.566		30.044
18.933.333										0.39747	0.2236	0.17388	177.764		116.25	74.488		30.058
18.95										0.39807	0.22529	0.17278	17.669		118	74.456		30.039
18.966.667																	1881
18.983.333										0.39072	0.22074	0.16998	177.006		117.25	74.534		29.909
19						52	465			0.38148	0.21525	0.16623	177.229		117	74.611		29.854
19.016.667										0.37313	0.21121	0.16192	176.661		118.25	74.715		29.735
19.033.333																	n
19.05										0.37337	0.21082	0.16255	177.104		116.75	7.478		29.594
19.066.667										0.37259	0.21091	0.16168	176.657		114	74.812		29.691
19.083.333										0.3747	0.21191	0.16279	17.682		115.5	7.489		29.694
19.1						79	459			0.37477	0.21188	0.16289	176.877		116.25	74.968		29.774
19.116.667										0.37457	0.21101	0.16356	177.513		119	7.5		29.84
19.133.333										0.37446	0.21085	0.16361	177.596		117.25	75.097		29.763
19.15										0.37534	0.21258	0.16275	176.561		117.5	75.078		29.848
19.166.667										0.37525	0.21161	0.16364	177.331		118	74.961		29.964
19.183.333						58	460			0.3759	0.21251	0.16339	176.887		120	74.793		30.014
19.2										0.37702	0.21336	0.16366	176.704		118.75	74.592		30.028
19.216.667										0.37725	0.21344	0.16381	176.746		119.25	74.508		30.052
19.233.333										0.37709	0.21332	0.16377	176.773		119.25	74.404		30.044
19.25										0.37745	0.2126	0.16486	177.545		119.25	74.378		30.152
19.266.667						61	476			0.37895	0.21379	0.16516	177.254		117.75	74.443		30.138
19.283.333										0.37765	0.21289	0.16476	177.389		119.25	74.456		30.108
19.3										0.37902	0.21399	0.16503	177.123		120	7.454		30.077
19.316.667										0.37879	0.21496	0.16384	176.219		118	74.592		30.105
19.333.333										0.38019	0.21408	0.16611	177.591		118.25	74.657		30.099
19.35						28	466			0.38111	0.21481	0.16629	177.413		118.25	74.722		30.039
19.366.667										0.3805	0.21433	0.16617	177.531		118.5	74.832		30.072
19.383.333										0.38065	0.21531	0.16533	176.788		118	74.896		30.052
19.4										0.38197	0.21545	0.16652	177.287		118	74.974		30.088
19.416.667										0.38135	0.21529	0.16606	177.131		118.25	75.026		30.058
19.433.333						43	464			0.38342	0.21663	0.16679	176.991		118	75.117		30.094
19.45										0.38253	0.21554	0.16699	177.474		117.5	7.513		30.124
19.466.667										0.38375	0.21649	0.16726	177.258		116.5	75.032		29.992
19.483.333										0.3837	0.21641	0.16729	177.303		118.5	74.858		30.069
19.5										0.38345	0.21662	0.16683	177.017		117.75	74.663		30.121
19.516.667						82	489			0.38389	0.21627	0.16762	177.508		118.75	74.527		30.077
19.533.333										0.3849	0.21665	0.16825	177.658		118	74.443		30.036
19.55										0.38487	0.21749	0.16738	176.959		117	7.443		30.011
19.566.667										0.38669	0.21797	0.16871	177.402		118.5	74.456		30.028
19.583.333										0.38679	0.21851	0.16828	177.013		117	74.482		30.017
19.6						64	459			0.38688	0.21889	0.16799	176.744		118.5	74.553		30.102
19.616.667										0.38637	0.21819	0.16818	177.082		122	74.598		30.044
19.633.333										0.38705	0.21812	0.16892	177.445		119.25	74.683		30.006
19.65										0.38781	0.21902	0.16879	177.065		118.25	74.734		30.044
19.666.667										0.38912	0.21912	0.17	17.758		120.25	74.851		30.063
19.683.333						88	470			0.38932	0.21961	0.16971	177.277		120.75	74.896		30.033
19.7										0.38962	0.21998	0.16964	177.116		120.5	74.974		30.044
19.716.667										0.38851	0.21924	0.16927	177.211		118.25	75.071		30.058
19.733.333										0.39101	0.22047	0.17055	177.356		117.75	75.117		30.052
19.75										0.38976	0.21968	0.17007	177.417		118	75.078		30.069
19.766.667						75	465			0.39096	0.22123	0.16973	176.724		117.25	74.935		30.074
19.766.944										0.39176	0.22158	0.17018	176.803		118.75	74.747		30.044
19.783.333										0.39116	0.22126	0.1699	176.787		118	74.573		30.033
19.8										0.39126	0.22024	0.17102	177.654		118.75	74.508		30.05
19.816.667										0.39237	0.22026	0.17211	178.142		119.5	74.462		30.061
19.816.944						62	506			0.39346	0.22141	0.17204	177.702		119.5	74.495		30.063
19.833.333										0.39404	0.2224	0.17164	177.176		118.75	74.501		30.074
19.85										0.39308	0.22164	0.17144	177.352		121.5	74.573		30.063
19.866.667										0.39443	0.22205	0.17237	177.628		119.75	74.624		30.014
19.883.333										0.39432	0.22267	0.17165	177.088		120.75	74.663		30.019
19.9						72	481			0.3953	0.22295	0.17235	177.304		120	74.734		30.017
19.916.667										0.39646	0.22241	0.17404	178.251		120.5	74.812		30.069
19.933.333										0.39647	0.22362	0.17285	177.296		119.5	74.909		30.052
19.95										0.39696	0.22363	0.17334	177.513		119	74.981		30.102
19.966.667										0.39779	0.2238	0.17399	177.742		118.75	75.058		30.047
19.983.333						68	478			0.39806	0.22396	0.1741	177.737		120.75	75.123		29.975
20										0.39786	0.22411	0.17375	177.528		121.75	75.123		30.077
20.016.667										0.3995	0.22569	0.1738	177.007		120.5	75.019		30.033
20.033.333																	1881
20.05										0.39191	0.22023	0.17168	177.956		121.25	74.864		30.039
20.066.667										0.38216	0.21553	0.16663	17.731		121.75	74.689		29.804
20.083.333						45	453			0.37323	0.2113	0.16193	176.633		118.75	74.573		29.719
20.1																	n
20.116.667										0.37258	0.21028	0.1623	177.186		117.5	74.514		29.658
20.133.333										0.37242	0.21044	0.16198	176.971		116	74.501		29.661
20.15										0.37185	0.20994	0.16191	17.712		114.75	74.514		29.647
20.166.667										0.3709	0.2095	0.1614	177.042		112.75	74.514		29.738
20.183.333						48	472			0.37219	0.21042	0.16177	176.882		115	74.553		29.683
20.2										0.37148	0.20961	0.16187	177.224		110	7.465		29.909
20.216.667										0.37255	0.21013	0.16242	177.296		113	74.709		29.903
20.233.333										0.37234	0.21106	0.16128	176.412		112	74.793		29.92
20.25										0.3721	0.21002	0.16208	177.176		112	7.489		29.928
20.266.667						79	483			0.37235	0.21012	0.16222	177.204		114.25	74.929		29.95
20.283.333										0.37153	0.21008	0.16145	176.851		115.5	75.026		29.992
20.3										0.37312	0.21026	0.16286	177.457		112.25	75.078		30.069
20.316.667										0.37314	0.21026	0.16287	177.461		112.25	75.117		30.102
20.333.333										0.37331	0.21062	0.16269	177.246		111	75.026		30.091
20.35						69	479			0.37357	0.21208	0.16149	176.145		112	7.478		30.108
20.366.667										0.37366	0.21144	0.16222	176.725		114	74.585		30.113
20.383.333										0.37371	0.21076	0.16295	177.312		113.5	74.508		30.063
20.4										0.37435	0.21168	0.16267	17.685		113.25	7.443		30.099
20.416.667										0.37456	0.21175	0.16281	176.887		113.5	74.391		30.102
20.433.333						63	470			0.37481	0.21205	0.16276	176.755		113	74.443		30.072
20.45										0.3748	0.21098	0.16382	17.765		113.5	74.462		30.063
20.466.667										0.37556	0.2124	0.16316	176.815		112.5	7.456		30.017
20.483.333										0.37559	0.21199	0.1636	177.172		115	74.592		30.017
20.5										0.37555	0.2115	0.16405	177.567		114.75	74.689		30.069
20.516.667						71	487			0.37563	0.21204	0.16359	177.151		114.5	74.754		30.028
20.533.333										0.37602	0.21212	0.1639	177.265		115.75	74.864		30.077
20.55										0.37615	0.21223	0.16392	177.233		114.25	74.916		29.972
20.566.667										0.37676	0.21285	0.16391	177.007		115.25	75.006		30.066
20.583.333										0.37663	0.21277	0.16385	177.008		114.5	75.078		30.011
20.6						63	484			0.37785	0.21336	0.16449	177.092		115.5	75.123		30.061
20.616.667										0.37862	0.21408	0.16454	176.858		116	75.084		29.994
20.633.333										0.37738	0.2134	0.16398	176.844		116.25	74.922		30.055
20.65										0.37784	0.21421	0.16362	176.383		115.25	74.702		29.953
20.666.667										0.37821	0.21394	0.16427	17.678		114.25	7.456		30.011
20.683.333						54	472			0.37897	0.21392	0.16505	177.152		115.75	74.482		30.074
20.7										0.37937	0.21441	0.16497	176.942		116.25	74.469		30.063
20.716.667										0.3795	0.21429	0.16521	1.771		117	7.443		30.008
20.733.333										0.37956	0.21448	0.16508	17.697		117	74.456		30
20.75										0.3814	0.21616	0.16524	176.442		116	74.534		29.97
20.766.667						68	465			0.38032	0.21453	0.16579	177.278		119	74.592		30.072
20.783.333										0.38211	0.2149	0.16721	177.809		115.75	74.644		30.047
20.8										0.38094	0.21466	0.16628	177.464		116.5	74.734		30.061
20.816.667										0.38102	0.21545	0.16557	176.846		117.25	74.799		30.077
20.833.333										0.3821	0.21491	0.16719	177.793		115.25	74.883		30.088
20.85						72	484			0.38286	0.21637	0.1665	17.695		116	74.987		30.047
20.866.667										0.38267	0.21575	0.16692	177.366		113.5	75.026		30.011
20.883.333										0.38338	0.21632	0.16706	177.229		114.25	75.123		30.05
20.9										0.38343	0.21609	0.16734	177.441		114	75.149		30.003
20.916.667										0.38313	0.21651	0.16661	176.954		116.5	75.039		30.011
20.933.333						54	476			0.38344	0.21679	0.16665	176.872		117	74.845		30.108
20.95										0.38446	0.21704	0.16742	177.138		117.5	74.657		29.959
20.966.667										0.38462	0.21686	0.16776	177.357		116.25	74.501		30.041
20.983.333										0.38518	0.21807	0.16711	176.634		116.75	74.475		30.094
21										0.38585	0.21835	0.1675	176.711		118.25	74.437		30.025
21.016.667						62	472			0.38599	0.21799	0.168	17.707		117.75	74.488		30.072
21.033.333										0.3871	0.21827	0.16883	177.346		117	74.501		30.014
21.05										0.38643	0.21769	0.16874	177.513		118.25	7.456		30.05
21.066.667										0.38676	0.21825	0.16851	177.209		120	74.618		29.959
21.083.333										0.38678	0.2187	0.16808	176.857		118.25	74.689		29.997
21.1						55	476			0.38805	0.21882	0.16923	17.734		118	74.767		30.033
21.116.667										0.38797	0.21991	0.16806	176.425		118.5	74.851		30.044
21.133.333										0.38819	0.21895	0.16924	177.298		118	74.929		30.017
21.15										0.38816	0.21884	0.16932	177.371		116.5	75.013		30.061
21.166.667										0.3896	0.21988	0.16971	177.182		118.5	75.091		30.011
21.183.333						64	480			0.38945	0.21991	0.16954	177.097		118.5	75.084		30.119
21.2										0.39012	0.22026	0.16986	177.117		118	74.981		29.937
21.216.667										0.39058	0.22084	0.16974	176.862		119	74.812		30.052
21.233.333										0.39153	0.2207	0.17083	177.403		116.75	74.696		30.058
21.25										0.3913	0.22053	0.17078	177.441		119.5	74.573		30.014
21.266.667						54	466			0.39052	0.21973	0.17079	177.726		119	74.585		30.058
21.283.333										0.39235	0.22175	0.1706	176.931		120.75	74.579		29.994
21.3										0.39193	0.22122	0.17071	17.717		118.25	74.573		30.019
21.316.667										0.39256	0.22126	0.17129	177.416		120.25	74.624		29.975
21.333.333										0.39365	0.22226	0.17139	177.112		119.25	74.689		30.069
21.333.611						58	481			0.39354	0.22172	0.17182	177.497		119.5	74.793		30.063
21.35										0.3941	0.2222	0.17191	177.367		118	74.845		29.981
21.366.667										0.39446	0.22306	0.1714	17.684		119	74.909		30.097
21.383.333										0.39464	0.2223	0.17234	177.528		120	74.955		29.997
21.383.611										0.39463	0.2227	0.17193	177.205		119.25	75.065		30.058
21.4						55	476			0.39596	0.22358	0.17238	177.097		118.25	75.117		29.989
21.416.667										0.39578	0.22325	0.17254	177.285		118	75.045		29.964
21.433.333										0.39596	0.22301	0.17295	177.553		120	74.909		30.036
21.45										0.3976	0.22508	0.17252	176.648		117.75	74.709		30.019
21.466.667																	1881
21.483.333										0.38846	0.21947	0.16899	177.001		118	74.598		29.975
21.5						12	484			0.38043	0.21522	0.16521	176.763		118	74.508		29.815
21.516.667										0.37223	0.2103	0.16194	177.002		116.5	7.456		29.719
21.533.333																	n
21.55										0.37228	0.21037	0.16191	176.962		115.5	74.566		29.639
21.566.667										0.37246	0.21081	0.16165	176.683		116.5	74.547		29.644
21.583.333										0.37248	0.21039	0.16209	177.042		115.5	74.592		29.666
21.6						55	475			0.37317	0.2117	0.16147	176.274		115	74.637		29.669
21.616.667										0.37388	0.21197	0.16191	176.385		116.75	74.728		29.779
21.633.333										0.37376	0.21167	0.16209	176.579		116	74.767		29.848
21.65										0.37526	0.2117	0.16357	177.265		115.5	7.487		29.992
21.666.667										0.37462	0.21277	0.16184	176.063		115.75	74.961		29.931
21.683.333						65	478			0.37572	0.21274	0.16298	176.611		119.25	75.032		29.986
21.7										0.37557	0.21265	0.16293	176.619		117.75	75.084		30.05
21.716.667										0.37661	0.21345	0.16315	176.434		117.75	75.091		29.959
21.733.333										0.37713	0.2134	0.16374	176.728		117.25	74.981		30.08
21.75										0.37639	0.21264	0.16375	177.009		118	74.793		30.033
21.766.667						44	469			0.3777	0.21381	0.16389	176.654		117.25	74.618		30.077
21.783.333										0.3784	0.21267	0.16573	17.793		118.5	74.508		30.116
21.8										0.3783	0.21368	0.16462	177.041		115	74.417		30.083
21.816.667										0.37916	0.21377	0.16539	177.369		118.5	74.404		30.116
21.833.333										0.3798	0.21461	0.1652	176.976		117.25	74.411		30.072
21.85						53	479			0.37966	0.21457	0.16509	176.938		116	74.495		30.154
21.866.667										0.38057	0.21487	0.1657	177.118		117.75	74.547		30.097
21.883.333										0.38026	0.21434	0.16592	177.407		117	74.605		30.072
21.9										0.38018	0.21514	0.16504	176.711		117.75	74.663		30.141
21.916.667										0.38104	0.21618	0.16486	17.626		117.5	74.754		30.088
21.933.333						72	477			0.38195	0.21625	0.16571	176.628		116.5	74.845		29.997
21.95										0.38256	0.21558	0.16698	17.746		117.5	74.929		30.017
21.966.667										0.38199	0.21648	0.16552	176.461		116	75.032		30.069
21.983.333										0.38266	0.21645	0.16622	176.794		117.5	75.065		30.022
22										0.38334	0.21681	0.16652	176.806		118.25	75.078		30
22.016.667						57	479			0.3831	0.2163	0.1668	177.114		117.5	74.961		29.945
22.033.333										0.38436	0.21677	0.16759	177.311		118.25	74.812		30.088
22.05										0.38389	0.21729	0.1666	176.672		117.75	74.663		30.061
22.066.667										0.38507	0.21714	0.16793	177.337		118.5	74.566		30.086
22.083.333										0.3868	0.21836	0.16844	177.141		117.5	74.508		29.994
22.1						63	503			0.38574	0.21769	0.16805	177.199		116.5	74.547		30.047
22.116.667										0.38635	0.21784	0.16851	177.358		118.75	74.598		30.091
22.133.333										0.38701	0.21872	0.1683	176.946		119.5	74.631		30.022
22.15										0.38746	0.2196	0.16786	176.436		117.5	74.663		30.028
22.166.667										0.38758	0.21879	0.16879	177.145		119.25	74.747		30.105
22.183.333						76	481			0.38828	0.21901	0.16926	177.284		118.75	74.864		30.019
22.2										0.38834	0.21898	0.16936	177.337		119.75	74.916		29.948
22.216.667										0.38947	0.22005	0.16942	17.699		119	74.974		30.03
22.233.333										0.38932	0.22014	0.16917	176.847		118.75	75.039		30.039
22.25										0.38999	0.22023	0.16976	177.083		119	75.097		30.041
22.266.667						56	476			0.38931	0.21982	0.16949	177.103		119.75	75.071		30.077
22.283.333										0.39058	0.22021	0.17037	177.366		121	74.903		30.03
22.3										0.39076	0.21981	0.17095	177.769		118.75	74.728		30.083
22.316.667										0.39156	0.22043	0.17113	177.633		119.25	74.534		29.989
22.333.333										0.39192	0.22019	0.17173	17.799		120.5	74.469		30.044
22.35						84	485			0.39212	0.22104	0.17108	177.397		120.25	7.443		30.006
22.350.278										0.39274	0.22186	0.17087	177.018		121.5	74.475		30.08
22.366.667										0.39291	0.22208	0.17083	176.922		120.5	74.488		29.975
22.383.333										0.39276	0.22136	0.1714	177.427		120.5	7.456		29.931
22.4										0.39358	0.2225	0.17107	176.887		120.25	74.592		30.03
22.400.278						52	497			0.39379	0.2225	0.17129	176.984		121	74.689		30
22.416.667										0.39492	0.22259	0.17233	177.423		121.5	74.741		29.978
22.433.333										0.39503	0.22296	0.17206	177.171		121.5	74.812		29.956
22.45										0.39591	0.22317	0.17275	177.406		120.75	74.883		30.072
22.466.667										0.39734	0.2236	0.17374	1.777		121.5	74.994		30.055
22.483.333						66	505			0.39601	0.22297	0.17304	177.606		119.25	75.052		30.03
22.5										0.39715	0.22433	0.17282	177.036		121.25	7.511		30.047
22.516.667										0.39653	0.22351	0.17302	177.411		121.25	75.142		29.983
22.533.333										0.39689	0.22414	0.17275	17.707		121.25	74.994		29.983
22.55										0.39938	0.22436	0.17502	178.006		122.25	74.845		29.95
22.566.667						67	514			0.39927	0.22452	0.17475	177.831		119.75	74.644		30.091
22.583.333										0.39972	0.22443	0.17529	178.104		118.75	74.501		30.055
22.6										0.39901	0.22439	0.17462	177.818		122.25	74.469		30.091
22.616.667										0.3995	0.22373	0.17577	178.563		122.75	74.449		29.997
22.633.333										0.40049	0.2251	0.17539	177.919		122.5	74.456		30.146
22.65																	1881
22.666.667						71	494			0.39303	0.22199	0.17103	177.045		121.25	74.573		29.994
22.683.333										0.38413	0.21668	0.16746	177.286		122.25	74.689		29.832
22.7										0.37548	0.21201	0.16347	177.106		119.75	74.832		29.807
22.716.667										0.36774	0.20752	0.16022	177.207		119	74.987		29.606
22.733.333																	n
22.75										0.36725	0.20735	0.1599	177.116		118.5	75.013		29.465
22.766.667						32	476			0.36813	0.20806	0.16007	176.937		116	75.039		29.619
22.783.333										0.3676	0.20687	0.16073	177.695		117.25	74.968		29.641
22.8										0.36979	0.20856	0.16122	177.303		116.5	74.851		29.79
22.816.667										0.36888	0.20788	0.161	177.448		118	7.467		29.76
22.833.333										0.36876	0.20821	0.16055	177.108		116.75	74.547		29.81
22.85						67	495			0.36969	0.20865	0.16104	177.181		116	74.527		29.95
22.866.667										0.3702	0.20853	0.16167	177.527		117	74.488		29.942
22.883.333										0.37144	0.2092	0.16224	17.755		116.75	74.508		30.072
22.9										0.3712	0.20924	0.16196	177.402		117.75	74.495		30.041
22.916.667										0.37131	0.20871	0.16261	17.791		117	74.592		30.108
22.933.333						67	474			0.37137	0.20941	0.16195	177.337		119.75	7.467		30.146
22.95										0.37252	0.2094	0.16312	177.901		119.25	74.754		30.088
22.966.667										0.37324	0.21097	0.16227	176.916		118.25	74.832		30.074
22.983.333										0.3723	0.21037	0.16193	176.972		116.5	74.909		30.149
23										0.37371	0.21085	0.16286	177.241		118.5	74.955		30.16
23.016.667						58	490			0.37317	0.21063	0.16254	177.166		117.75	75.071		30.149
23.033.333										0.37349	0.21069	0.1628	17.727		117	7.511		30.119
23.05										0.37513	0.21207	0.16307	176.894		118	75.123		30.069
23.066.667										0.37507	0.21039	0.16468	178.272		118	75.019		30.135
23.083.333										0.37482	0.21106	0.16376	177.589		117	74.812		30.086
23.1						48	498			0.37493	0.21115	0.16379	177.571		117.5	74.579		30.061
23.116.667										0.37626	0.21196	0.16431	177.518		115.5	74.514		30.055
23.133.333										0.37616	0.21129	0.16487	178.027		115.5	74.437		30.094
23.15										0.37666	0.21206	0.1646	17.762		117	74.424		30.072
23.166.667										0.37753	0.21259	0.16494	177.585		117.25	74.417		30.066
23.183.333						61	482			0.37699	0.21166	0.16533	178.109		118.25	74.475		30.091
23.2										0.37818	0.21216	0.16602	178.255		116.5	74.547		30.022
23.216.667										0.37781	0.2125	0.16531	177.794		116	74.598		30.069
23.233.333										0.37882	0.21372	0.16511	177.255		116	7.467		30.025
23.25										0.37922	0.21269	0.16653	178.298		117.5	7.478		30.08
23.266.667						48	501			0.37967	0.21321	0.16646	178.075		115.5	74.819		30.091
23.283.333										0.38059	0.21365	0.16694	178.136		117.5	74.903		30.08
23.3										0.38019	0.21358	0.16661	178.011		116.5	74.987		30.003
23.316.667										0.38044	0.21372	0.16671	178.004		119.5	75.039		30.003
23.333.333										0.38249	0.21477	0.16772	178.091		117.5	75.084		30.052
23.35						50	522			0.38166	0.21443	0.16723	177.989		118.25	74.981		30.083
23.366.667										0.38117	0.21482	0.16635	177.436		117.25	74.773		30.08
23.383.333										0.38314	0.21517	0.16797	178.063		120.5	74.598		30.083
23.4										0.38361	0.21623	0.16738	177.406		119.75	74.482		30.058
23.416.667										0.383	0.21494	0.16806	178.188		116	74.391		30.069
23.433.333						51	476			0.38472	0.21644	0.16828	177.751		117	74.417		30.077
23.45										0.38369	0.21556	0.16813	177.997		118.25	74.398		30.044
23.450.278										0.38506	0.2162	0.16886	178.107		118.25	74.456		30.047
23.466.667										0.38462	0.21608	0.16854	177.996		118.75	74.514		30.047
23.483.333										0.38537	0.2164	0.16896	178.078		118	74.618		30.072
23.5						69	497			0.3864	0.21779	0.16861	177.417		117.5	7.467		30.074
23.500.278										0.38651	0.21732	0.16919	177.852		119.5	74.741		30.05
23.516.667										0.38698	0.21712	0.16986	178.235		119.25	74.793		30.033
23.533.333										0.38716	0.21779	0.16938	177.773		118.5	7.489		30.063
23.55										0.38783	0.21882	0.16901	177.238		119.75	74.981		30.017
23.566.667						56	495			0.38783	0.21829	0.16954	17.767		117	75.084		30.063
23.583.333										0.38807	0.2181	0.16997	177.934		118.5	75.149		30.017
23.6										0.38811	0.2184	0.1697	177.702		118.5	75.078		30.008
23.616.667										0.38913	0.21843	0.1707	178.146		120	74.955		30.058
23.633.333										0.39028	0.2195	0.17078	177.807		119.5	74.709		30.028
23.65						83	509			0.38997	0.21902	0.17095	178.051		120.75	74.573		30.003
23.666.667										0.39048	0.21946	0.17102	177.928		121.75	74.482		30.05
23.683.333										0.39063	0.21975	0.17088	177.763		120.5	74.456		30.052
23.7										0.39062	0.21921	0.17141	178.196		119.75	74.469		30.014
23.716.667										0.39245	0.22075	0.1717	17.778		120	74.501		30.044
23.733.333						64	491			0.3922	0.22061	0.17159	177.778		119.75	74.521		30.033
23.75										0.39376	0.22156	0.1722	177.721		119.5	74.598		30.052
23.766.667										0.39356	0.22048	0.17308	178.501		120.75	74.683		30.044
23.783.333										0.39347	0.22086	0.17261	178.154		120	74.747		29.983
23.8										0.39391	0.22153	0.17238	177.813		120.75	74.819		30.055
23.816.667						41	504			0.39486	0.22159	0.17327	178.194		122.75	74.916		30.025
23.833.333										0.39478	0.2222	0.17258	177.666		119.75	74.981		29.989
23.85										0.3949	0.22196	0.17294	177.911		120.75	75.045		30.011
23.866.667										0.39623	0.22321	0.17302	177.512		120.25	75.123		30.066
23.883.333										0.39677	0.22233	0.17444	178.456		121.5	75.097		30.047
23.9						85	529			0.39641	0.22246	0.17395	178.197		122	74.909		30.008
23.916.667										0.39688	0.22295	0.17393	178.012		120.25	74.722		30.077
23.933.333										0.39716	0.22357	0.17358	17.764		120.25	74.592		30.091
23.95										0.39716	0.22331	0.17385	177.854		122.5	74.501		29.97
23.966.667										0.39852	0.22362	0.1749	178.212		122.75	74.443		30.097
23.983.333						67	514			0.3983	0.22295	0.17535	178.649		122.5	74.469		30.011
24										0.39971	0.22384	0.17588	178.574		122.25	74.495		30.041
24.016.667										0.39913	0.22474	0.17439	177.595		119.5	74.521		30.039
24.033.333										0.39984	0.22447	0.17537	178.128		122.75	74.585		30.069
24.05										0.40025	0.22474	0.17551	178.094		122.25	74.689		30.006
24.066.667						30	515			0.4001	0.22462	0.17548	178.125		122.25	74.773		30.041
24.083.333										0.40189	0.22545	0.17644	178.263		121.25	74.851		30.011
24.1																	1881
24.116.667										0.39302	0.21986	0.17315	178.756		122.25	75.019		30.022
24.133.333										0.38487	0.21583	0.16904	17.832		119.5	75.188		29.826
24.15										0.37727	0.21264	0.16463	177.422		118	75.278		29.697
24.166.667						57	475			0.36841	0.20753	0.16088	177.522		116.75	75.266		29.625
24.183.333																	n
24.2										0.36894	0.20737	0.16157	177.915		116.5	75.065		29.589
24.216.667										0.368	0.2073	0.1607	17.752		117	74.799		29.537
24.233.333										0.368	0.20754	0.16046	177.316		116.5	74.585		29.641
24.25										0.3699	0.20827	0.16162	177.601		117	74.365		29.743
24.266.667						38	474			0.36862	0.20729	0.16132	177.824		116.75	74.255		29.834
24.283.333										0.36984	0.20939	0.16045	176.625		117.25	74.229		29.865
24.3										0.37074	0.20929	0.16145	177.141		117.25	74.262		29.948
24.316.667										0.37109	0.20922	0.16187	177.366		118.5	74.288		29.986
24.333.333										0.37138	0.20972	0.16165	17.708		117	74.339		30.052
24.35						41	494			0.37122	0.20937	0.16185	177.305		119	7.443		30.036
24.366.667										0.37199	0.2097	0.16229	177.391		120	74.527		30.124
24.383.333										0.37144	0.20896	0.16248	177.759		117.75	74.605		30.094
24.4										0.37228	0.20995	0.16232	177.313		119.5	74.676		30.146
24.416.667										0.37279	0.21081	0.16198	176.838		119.5	74.747		30.127
24.433.333						67	491			0.37331	0.20981	0.1635	177.925		117.25	74.858		30.11
24.45										0.37422	0.21091	0.16332	177.437		118.5	74.974		30.149
24.466.667										0.37367	0.21105	0.16262	177.055		117.75	75.045		30.124
24.483.333										0.37559	0.21152	0.16407	177.569		118.75	75.097		30.13
24.483.611										0.37568	0.21251	0.16317	17.678		117	75.078		30.08
24.5						49	503			0.37506	0.21209	0.16296	176.836		115.5	75.006		30.121
24.516.667										0.37613	0.21197	0.16416	177.449		117.75	74.806		30.113
24.533.333										0.37722	0.21284	0.16437	177.226		116.75	74.631		30.072
24.533.611										0.37619	0.21275	0.16344	176.822		115.75	74.456		30.039
24.55										0.37759	0.21289	0.1647	17.736		118	74.437		30.055
24.566.667						45	484			0.37785	0.21342	0.16443	177.045		116.75	74.378		30.052
24.583.333										0.37806	0.21204	0.16602	178.297		118.5	74.443		30.091
24.6										0.37795	0.21264	0.16531	177.744		118	74.501		30.08
24.616.667										0.3787	0.21343	0.16527	177.432		116.75	7.454		30.014
24.633.333										0.37893	0.21426	0.16467	176.856		120.75	74.605		30.052
24.65						66	502			0.37913	0.21283	0.1663	178.135		117	7.467		30.019
24.666.667										0.37972	0.21402	0.1657	177.425		117.75	74.747		30.061
24.683.333										0.38067	0.21395	0.16671	177.922		117.5	74.838		30.03
24.7										0.38071	0.21461	0.1661	177.393		118.75	74.942		30.086
24.716.667										0.38101	0.21459	0.16642	177.552		118.75	74.974		30.019
24.733.333						60	501			0.38173	0.21537	0.16636	177.246		118.75	75.065		30.033
24.75										0.38191	0.21464	0.16727	177.929		121	7.513		30.014
24.766.667										0.3822	0.21503	0.16718	177.747		121.25	75.084		30.017
24.783.333										0.38332	0.2151	0.16822	178.204		122	74.909		30.047
24.8										0.38341	0.21468	0.16872	178.592		121.5	74.715		30.036
24.816.667						79	496			0.38408	0.21539	0.16869	178.319		121.75	74.592		30.039
24.833.333										0.38417	0.21596	0.1682	177.887		120.75	74.482		30.003
24.85										0.38461	0.21585	0.16875	17.818		121.75	74.469		29.992
24.866.667										0.38545	0.21582	0.16963	1.786		122	74.475		30.036
24.883.333										0.38547	0.21621	0.16926	178.285		122.25	74.475		30.03
24.9						54	519			0.38712	0.217	0.17012	178.393		123.25	74.553		30.03
24.916.667										0.38714	0.21726	0.16989	178.197		123	74.585		30.05
24.933.333										0.38652	0.21704	0.16948	178.086		124	74.637		30.052
24.95										0.38768	0.21704	0.17064	178.622		123.5	74.747		30.066
24.966.667										0.38899	0.21869	0.1703	177.872		121.75	74.851		30.006
24.983.333						64	501			0.38828	0.21811	0.17017	17.802		122.75	74.916		30.047
25										0.38886	0.21774	0.17113	178.594		123	75.032		30.061
25.016.667										0.3896	0.21875	0.17085	178.103		123.75	75.091		30.025
25.033.333										0.38981	0.21811	0.1717	178.722		123.5	7.513		30.102
25.05										0.39	0.21858	0.17142	178.423		126.75	75.078		30.039
25.066.667						68	496			0.39036	0.21856	0.1718	178.606		123.5	74.948		30.052
25.083.333										0.39044	0.21899	0.17145	178.289		125	74.734		30.083
25.1										0.39139	0.21904	0.17235	178.682		125	74.566		30.08
25.116.667										0.39271	0.22017	0.17253	178.363		125	74.534		30.03
25.133.333										0.39258	0.21987	0.17271	17.855		125	74.488		30.058
25.15						63	499			0.39331	0.22027	0.17303	178.554		125.25	74.462		30.019
25.166.667										0.39229	0.21959	0.1727	178.646		124	74.495		30.041
25.183.333										0.39297	0.21957	0.17341	178.976		125.5	7.456		30.072
25.2										0.39377	0.22061	0.17316	178.495		125.5	74.611		30.008
25.216.667										0.39413	0.22091	0.17323	178.415		127.5	7.467		30.047
25.233.333						60	523			0.39409	0.22077	0.17332	178.507		124.75	74.747		30.105
25.25										0.39519	0.22129	0.1739	178.584		127.25	74.858		29.975
25.266.667										0.39541	0.22088	0.17453	179.014		128	74.929		30.063
25.283.333										0.39519	0.22155	0.17364	178.374		125.75	7.5		30.105
25.283.611										0.39742	0.22254	0.17487	17.858		125.75	75.084		29.989
25.3						51	521			0.39599	0.22196	0.17403	178.402		124.5	75.097		30.019
25.316.667										0.39677	0.22235	0.17442	178.445		126.75	75.045		30.028
25.333.333										0.39786	0.22219	0.17567	179.066		127	74.935		30.008
25.333.611										0.39807	0.22237	0.1757	179.012		124.5	74.676		30.041
25.35										0.3987	0.22286	0.17584	178.905		125.25	74.566		30.091
25.366.667						65	531			0.39906	0.22304	0.17602	178.915		127.25	74.449		30.091
25.383.333										0.39963	0.2232	0.17643	179.046		125	74.443		30.036
25.4										0.39988	0.22359	0.17629	178.844		127.25	74.462		30.052
25.416.667										0.39975	0.22412	0.17563	178.362		128.5	74.482		30.033
25.433.333										0.40121	0.22516	0.17605	178.187		126	74.514		30.022
25.45																	1881
25.466.667						49	528			0.39292	0.21986	0.17306	178.718		125.5	74.657		29.992
25.483.333										0.38486	0.21595	0.16891	178.214		126.75	74.832		29.92
25.5										0.37703	0.21197	0.16506	177.867		123.5	74.974		29.763
25.516.667																	n
25.533.333										0.376	0.21103	0.16497	178.175		123.5	75.071		29.716
25.55										0.37602	0.211	0.16501	178.203		121.25	75.071		29.655
25.566.667						60	518			0.377	0.21132	0.16568	1.784		121.75	75.052		29.721
25.583.333										0.37722	0.21149	0.16572	178.359		122.5	74.864		29.713
25.6										0.37809	0.2123	0.16579	178.092		122.75	7.467		29.829
25.616.667										0.37842	0.21225	0.16617	17.829		123.25	74.514		29.89
25.633.333										0.37782	0.21277	0.16505	177.574		122.75	74.449		29.901
25.65						54	526			0.37934	0.21375	0.1656	177.474		122.5	74.411		30.003
25.666.667										0.3803	0.21352	0.16678	178.112		122	74.411		29.986
25.683.333										0.37895	0.21321	0.16574	177.732		121.25	74.443		30.033
25.7										0.38128	0.21461	0.16667	17.766		124	7.454		30.099
25.716.667										0.38017	0.21372	0.16645	177.883		124.25	74.553		30.05
25.733.333						50	514			0.38144	0.21498	0.16646	177.427		121.5	74.644		30.102
25.75										0.38239	0.21562	0.16677	177.347		123.25	74.722		30.072
25.766.667										0.38149	0.21496	0.16653	177.469		123.75	74.793		30.088
25.783.333										0.38231	0.21466	0.16764	178.097		122.75	74.883		30.121
25.8										0.38295	0.21551	0.16744	177.693		122.75	74.974		30.105
25.816.667						65	493			0.38305	0.21537	0.16768	177.859		122.5	75.058		30.141
25.833.333										0.38405	0.21555	0.1685	178.169		124	75.123		30.058
25.85										0.38358	0.2149	0.16868	178.493		125	75.084		30.08
25.866.667										0.38473	0.21673	0.168	177.516		125.25	74.896		30.097
25.883.333										0.38396	0.21544	0.16852	178.219		126	74.709		30.088
25.9						60	529			0.38509	0.21573	0.16937	178.511		126	74.547		30.069
25.916.667										0.38566	0.2169	0.16876	177.809		125	74.495		30.11
25.933.333										0.38596	0.21728	0.16867	177.628		125.75	74.456		30.094
25.95										0.38639	0.21761	0.16878	177.558		126.25	74.424		30.014
25.966.667										0.38769	0.21756	0.17013	178.198		126.25	74.508		30.006
25.983.333						78	511			0.38701	0.21686	0.17015	178.462		126	74.527		30.05
26										0.38794	0.21792	0.17002	178.017		126.75	7.456		30.044
26.016.667										0.38829	0.21836	0.16993	17.782		125	74.657		29.983
26.033.333										0.38793	0.21771	0.17021	178.182		125.5	74.754		30.08
26.05										0.38886	0.21874	0.17012	177.773		127.75	74.832		30.083
26.066.667						50	528			0.39014	0.21919	0.17095	177.989		127	74.922		30.055
26.083.333										0.38979	0.21903	0.17076	177.962		126.25	74.981		30.028
26.1										0.39015	0.21948	0.17067	17.776		126.5	75.052		30.058
26.116.667										0.39013	0.2185	0.17163	178.552		128	75.136		29.986
26.133.333										0.39123	0.2198	0.17143	177.994		127.5	75.097		30.019
26.15						64	516			0.39138	0.22006	0.17131	177.847		127.25	74.942		30.017
26.166.667										0.39229	0.22099	0.1713	177.515		127.25	74.734		30.066
26.183.333										0.39125	0.21962	0.17163	17.815		125.25	7.454		30.08
26.2										0.39344	0.22133	0.17211	177.762		127.25	74.488		30.052
26.216.667										0.3943	0.22207	0.17222	177.552		127.5	74.449		30.102
26.233.333						70	527			0.39394	0.22135	0.17259	177.972		128.75	74.462		30.097
26.25										0.394	0.22107	0.17292	178.218		128.5	74.521		30.094
26.266.667										0.39433	0.22081	0.17352	178.585		128.5	74.527		30.105
26.283.333										0.39478	0.22142	0.17336	178.294		126.5	74.605		30.116
26.3										0.39542	0.22205	0.17337	178.075		127.75	74.689		30.036
26.316.667						63	519			0.39683	0.22296	0.17388	177.986		126	74.799		30.074
26.316.944										0.39615	0.22236	0.17379	178.156		128.75	74.845		30.113
26.333.333										0.39781	0.22339	0.17442	178.076		126	74.929		30.047
26.35										0.39624	0.22222	0.17402	178.311		127.5	75.052		30.119
26.366.667										0.39787	0.22335	0.17453	17.814		128.75	75.097		30.044
26.366.944						60	510			0.39744	0.22292	0.17452	178.287		127.75	75.071		29.961
26.383.333										0.39842	0.22396	0.17446	177.897		125.25	74.974		30
26.4										0.39887	0.22391	0.17497	178.141		127.5	74.773		30.05
26.416.667										0.39871	0.22445	0.17426	177.641		127	74.611		30.014
26.433.333										0.39936	0.22397	0.17539	178.308		125.25	74.488		30.044
26.45						58	528			0.40055	0.22542	0.17513	177.688		130.75	74.424		29.931
26.466.667																	1881
26.483.333										0.39277	0.2209	0.17187	177.803		124.25	74.449		29.97
26.5										0.38337	0.216	0.16736	177.482		124	74.521		29.832
26.516.667										0.37528	0.21053	0.16476	178.261		124.25	74.657		29.746
26.533.333																	n
26.55										0.37503	0.2113	0.16373	177.484		121.5	74.689		29.647
26.566.667						78	494			0.37561	0.21205	0.16356	177.134		122.5	74.786		29.641
26.583.333										0.37558	0.21168	0.1639	177.427		122.25	74.845		29.694
26.6										0.37604	0.21241	0.16363	177.032		121	74.903		29.743
26.616.667										0.37661	0.21218	0.16443	177.495		121.25	74.948		29.826
26.633.333										0.37663	0.21173	0.1649	177.884		121	75.019		29.859
26.65						57	512			0.37605	0.21105	0.165	178.182		120	75.091		29.926
26.666.667										0.37755	0.21261	0.16494	177.577		120.25	75.084		29.983
26.683.333										0.37762	0.21292	0.1647	177.357		120.5	75.013		29.997
26.7										0.37948	0.21354	0.16594	177.709		122.25	74.825		30.022
26.716.667										0.37968	0.21377	0.1659	177.606		122.75	74.624		30.077
26.733.333						62	514			0.38034	0.2136	0.16675	178.066		120.25	74.488		30.017
26.75										0.38016	0.2145	0.16566	177.229		121.75	74.424		30.124
26.766.667										0.37979	0.21399	0.1658	177.483		123	74.417		30.055
26.783.333										0.3809	0.21445	0.16645	177.616		123.25	74.462		30.13
26.8										0.38108	0.21434	0.16674	177.792		121.75	74.495		30.072
26.816.667						65	502			0.38074	0.21498	0.16576	177.108		122	74.527		30.063
26.833.333										0.38203	0.21446	0.16757	178.136		121.75	74.631		30.121
26.85										0.38167	0.21484	0.16683	177.652		124.5	74.696		30.003
26.866.667										0.38261	0.21575	0.16686	177.337		122.75	7.478		30.063
26.883.333										0.38292	0.21585	0.16706	177.396		122	74.832		30.097
26.9						59	528			0.38357	0.21566	0.16791	177.856		124	74.929		30.03
26.916.667										0.38377	0.21565	0.16811	177.955		120.75	75.019		30.088
26.933.333										0.38455	0.21573	0.16883	178.262		122.5	7.513		30.086
26.95										0.38531	0.21668	0.16864	17.783		122.25	75.104		30.091
26.966.667										0.38489	0.21602	0.16887	178.176		122.25	75.013		30.03
26.983.333						67	501			0.38604	0.21761	0.16844	177.404		124.75	74.799		30.022
27										0.38658	0.2167	0.16988	178.391		122.75	74.618		30.08
27.016.667										0.38669	0.21715	0.16953	17.807		122.75	74.482		30.108
27.033.333										0.38738	0.21817	0.1692	177.554		124.5	74.424		30.063
27.05										0.38635	0.21653	0.16982	178.425		123.25	74.404		30.05
27.066.667						77	506			0.38785	0.21823	0.16962	177.726		124.5	74.449		30.11
27.083.333										0.38875	0.21793	0.17083	178.386		124	74.488		30.008
27.1										0.38841	0.21921	0.1692	177.185		123.25	7.456		30.066
27.116.667										0.38929	0.21978	0.1695	177.123		124.5	74.611		30.058
27.133.333										0.38965	0.21858	0.17107	178.262		125.75	74.709		30.044
27.15						56	523			0.38967	0.21934	0.17033	177.652		124.25	74.773		30.08
27.166.667										0.39061	0.21994	0.17067	177.596		124	74.851		30.088
27.183.333										0.39073	0.21943	0.1713	178.063		127	74.942		30.099
27.2										0.3919	0.22032	0.17159	177.881		123.75	75.026		30.03
27.200.278										0.39235	0.22089	0.17146	17.762		123	75.071		30.047
27.216.667						50	505			0.39162	0.22022	0.1714	17.783		123.75	75.123		29.986
27.233.333										0.3925	0.2205	0.172	178.002		123.75	75.097		30.113
27.25										0.39358	0.22059	0.17298	178.419		123.25	74.948		30.036
27.250.278										0.39317	0.2211	0.17206	17.782		123.5	74.734		30.052
27.266.667										0.39415	0.22147	0.17267	177.966		124	74.585		30.017
27.283.333						71	525			0.39381	0.22168	0.17213	177.647		121.5	74.527		30.055
27.3										0.39479	0.222	0.17279	177.834		125.25	74.475		30.121
27.316.667										0.39537	0.22278	0.17259	17.747		128.25	74.469		30.088
27.333.333										0.39532	0.22245	0.17287	177.712		126.25	74.508		29.997
27.35										0.3957	0.22259	0.17311	177.772		128	74.553		30.019
27.366.667						71	531			0.39658	0.22279	0.17379	178.008		128.5	74.585		30.033
27.383.333										0.39714	0.22411	0.17303	17.721		128.75	74.709		30.019
27.4										0.39772	0.22427	0.17345	177.339		127.5	7.476		30.041
27.416.667										0.39774	0.22396	0.17378	177.596		127.25	74.845		29.975
27.433.333										0.39871	0.22379	0.17493	178.167		128.25	74.916		29.975
27.45						57	519			0.39835	0.22464	0.17371	177.326		128.25	75.032		29.992
27.466.667										0.39835	0.22572	0.17264	176.484		128.5	75.091		30.008
27.483.333																	1881
27.5										0.39104	0.22025	0.17078	17.754		128.25	75.227		29.975
27.516.667										0.3821	0.2155	0.16659	177.305		125	75.181		29.895
27.533.333										0.37457	0.21139	0.16319	177.199		126	75.045		29.724
27.55																	n
27.566.667						54	493			0.37356	0.21108	0.16247	176.972		125	74.812		29.663
27.583.333										0.37445	0.21168	0.16277	176.892		124	74.553		29.619
27.6										0.37393	0.21124	0.16268	177.011		123.5	74.482		29.674
27.616.667										0.37517	0.21186	0.16331	177.085		124	74.352		29.766
27.633.333										0.37558	0.2127	0.16288	176.577		125.25	74.365		29.713
27.65						45	506			0.37521	0.21192	0.1633	177.057		126	74.391		29.868
27.666.667										0.37594	0.21187	0.16408	177.444		123.75	74.424		29.892
27.683.333										0.37643	0.2125	0.16393	177.146		125.75	74.501		29.956
27.7										0.37716	0.2127	0.16447	177.326		127.75	7.456		29.967
27.716.667										0.37713	0.21325	0.16388	176.852		129	74.657		30.039
27.733.333						69	496			0.3764	0.21343	0.16297	176.361		127.5	74.741		30.108
27.75										0.37759	0.21362	0.16396	176.753		128	74.786		30.088
27.766.667										0.37837	0.21357	0.1648	177.165		125.75	7.489		30.074
27.783.333										0.37844	0.21391	0.16453	176.916		127.25	74.994		30.13
27.8										0.37871	0.21412	0.16459	176.872		129.25	75.078		30.108
27.816.667						62	526			0.37945	0.21412	0.16533	177.217		129.75	75.104		30.105
27.833.333										0.37994	0.21473	0.1652	176.934		128.25	75.078		30.091
27.85										0.38009	0.21447	0.16562	177.224		128	74.922		30.11
27.866.667										0.38036	0.21479	0.16557	177.086		124.75	74.728		30.099
27.883.333										0.38184	0.216	0.16583	176.773		128.5	74.579		30.097
27.9						58	501			0.38109	0.21486	0.16624	177.373		125.5	74.488		30.119
27.916.667										0.38235	0.21625	0.1661	176.806		130.5	74.437		30.044
27.933.333										0.38196	0.21578	0.16619	177.019		130.75	74.488		30.088
27.95										0.38261	0.21589	0.16672	177.226		130	74.462		30.077
27.966.667										0.38239	0.21583	0.16656	177.171		130.25	7.454		30.083
27.983.333						80	503			0.38302	0.21695	0.16607	17.655		130.75	74.547		30.047
28										0.38416	0.21631	0.16784	177.594		128.75	7.465		30.041
28.016.667										0.3839	0.21693	0.16697	176.968		126.5	74.741		30.088
28.033.333										0.38492	0.21771	0.16722	176.808		128	74.851		30.052
28.05										0.38424	0.21775	0.16649	176.459		128.5	74.948		30.066
28.066.667						85	510			0.3849	0.21721	0.16769	177.201		129	74.994		30.069
28.083.333										0.38607	0.21863	0.16745	176.592		129.25	75.078		30.058
28.1										0.38621	0.21823	0.16798	176.974		130	75.084		30.028
28.116.667										0.38687	0.21817	0.1687	177.327		130.25	74.987		30.039
28.133.333										0.38722	0.2187	0.16852	177.056		131.75	74.799		30.094
28.15						63	518			0.38814	0.21917	0.16897	177.093		129.25	74.637		30.05
28.166.667										0.38742	0.2188	0.16861	177.061		129.25	7.454		30.044
28.183.333										0.38895	0.22002	0.16892	176.777		130.25	74.508		30.019
28.2										0.38798	0.21893	0.16905	177.213		130.5	7.454		30.05
28.216.667										0.38923	0.21988	0.16935	177.017		130.75	74.598		30.121
28.233.333						32	502			0.38915	0.21981	0.16934	177.037		130.25	7.465		30.044
28.25										0.38963	0.22009	0.16953	177.028		131	74.683		30.063
28.266.667										0.38947	0.21958	0.16989	177.368		129.25	74.767		30.044
28.283.333										0.39056	0.22071	0.16984	176.951		131	74.845		30.069
28.3										0.39086	0.22064	0.17022	177.149		129.75	74.909		30.039
28.316.667						43	520			0.39203	0.22102	0.17101	17.737		131.25	7.5		30.113
28.333.333										0.39165	0.22117	0.17048	17.708		130	75.071		30.036
28.35										0.39184	0.22183	0.17	176.635		130.25	75.142		30.121
28.366.667										0.39251	0.22189	0.17062	176.893		129.25	75.097		30.066
28.383.333										0.39205	0.22092	0.17114	177.467		130.75	74.948		29.989
28.4						65	510			0.39424	0.22247	0.17177	17.721		131.5	74.696		30.088
28.416.667										0.39485	0.22321	0.17163	176.893		130.5	74.495		30.047
28.433.333										0.39423	0.22266	0.17157	177.055		130.5	74.469		30.025
28.45										0.39584	0.22299	0.17284	177.511		133.5	74.443		30.019
28.466.667										0.39484	0.22306	0.17178	177.009		134.75	74.449		30.03
28.483.333						71	516			0.39572	0.22344	0.17228	177.106		134.75	74.501		30.039
28.5										0.39596	0.22348	0.17248	177.178		133.75	74.527		30.077
28.516.667										0.39647	0.22273	0.17373	178.001		135.5	74.605		30
28.533.333										0.39759	0.22389	0.1737	17.758		133	74.709		29.978
28.55										0.39729	0.22418	0.17311	17.722		136	7.476		30.022
28.566.667						56	530			0.39699	0.22427	0.17272	177.016		136.25	74.838		30.039
28.583.333										0.39805	0.22512	0.17293	176.818		134	74.955		30.061
28.583.611																	1881
28.6										0.39106	0.22076	0.17029	177.138		133.5	7.513		30
28.616.667										0.3822	0.21619	0.16601	176.791		132.5	75.253		29.87
28.633.333										0.37395	0.21069	0.16326	177.489		133.25	75.278		29.674
28.65																	n
28.650.278						58	500			0.37461	0.21166	0.16294	176.983		129.25	75.155		29.606
28.666.667										0.37493	0.21223	0.1627	17.666		133	74.955		29.666
28.683.333										0.37455	0.21155	0.163	177.053		129.25	74.689		29.683
28.7										0.3754	0.21221	0.16319	176.902		132.75	74.514		29.721
28.716.667										0.37451	0.2116	0.16291	176.992		131	74.437		29.777
28.733.333						54	511			0.37514	0.21165	0.16349	177.248		128.5	74.359		29.926
28.75										0.37542	0.2125	0.16291	176.664		129.5	74.404		30.003
28.766.667										0.37596	0.21248	0.16348	17.694		129.5	74.404		30.025
28.783.333										0.37749	0.21339	0.16409	176.899		128.75	74.482		29.997
28.8										0.3765	0.21167	0.16483	177.873		129.75	74.553		30.022
28.816.667						62	519			0.37666	0.21267	0.16398	177.106		128	74.618		30.108
28.833.333										0.37775	0.21326	0.16449	177.131		130.5	74.702		30.108
28.85										0.37835	0.21348	0.16486	177.226		127	7.476		30.052
28.866.667										0.37833	0.21402	0.1643	176.769		128.75	74.858		30.102
28.883.333										0.37909	0.21438	0.16472	176.834		129.75	74.948		30.171
28.9						61	510			0.38038	0.21461	0.16577	177.242		129.5	75.058		30.116
28.916.667										0.38048	0.21483	0.16565	17.711		130	75.104		30.094
28.933.333										0.38106	0.21498	0.16608	177.252		129.25	75.149		30.146
28.95										0.38098	0.2154	0.16558	176.873		129	75.032		30.058
28.966.667										0.38141	0.21575	0.16566	176.785		130.5	74.858		30.083
28.983.333						66	514			0.38126	0.215	0.16626	177.333		131.25	74.585		30.121
29										0.38165	0.21506	0.16659	17.746		128.75	74.488		30.072
29.016.667										0.38312	0.21677	0.16635	176.739		131.25	7.443		30.121
29.033.333										0.38254	0.21583	0.16671	177.239		131	74.437		30.113
29.05										0.38348	0.21611	0.16737	177.447		131	74.437		30.061
29.066.667						52	522			0.38451	0.21698	0.16753	177.209		130.75	74.469		30.055
29.083.333										0.38382	0.21657	0.16725	177.228		131.5	74.553		30.039
29.1										0.38409	0.2161	0.168	177.741		131.75	74.637		30.028
29.116.667										0.38486	0.21693	0.16793	17.741		133.75	74.683		30.072
29.133.333										0.38524	0.21732	0.16792	177.269		131.25	74.773		30.058
29.15						89	501			0.3851	0.21764	0.16746	176.943		131	74.858		30.088
29.166.667										0.38579	0.21749	0.1683	177.381		132.5	74.948		30.119
29.183.333										0.38708	0.21883	0.16825	176.888		130.25	7.5		30.086
29.2										0.38766	0.21888	0.16878	177.114		130.25	75.104		30.074
29.216.667										0.38759	0.21781	0.16977	177.944		131	75.149		30.028
29.233.333						26	526			0.3884	0.21929	0.16912	177.122		132.25	75.117		30.086
29.25										0.38894	0.21932	0.16961	177.335		130.5	74.968		30.011
29.266.667										0.38855	0.21976	0.16879	176.806		132.5	74.715		30.014
29.283.333										0.38982	0.22021	0.16961	177.023		131	74.527		30.028
29.3										0.38954	0.21942	0.17013	177.536		132.25	74.391		30.047
29.316.667						72	516			0.38971	0.21975	0.16997	177.346		132.25	74.346		30.047
29.333.333										0.39033	0.21968	0.17066	177.685		133	74.333		30.014
29.35										0.39078	0.22022	0.17056	177.447		134	74.352		29.992
29.366.667										0.39099	0.22004	0.17095	177.689		134	74.359		30.022
29.383.333										0.39185	0.22024	0.17161	177.921		130.25	74.469		29.994
29.4						76	540			0.39129	0.22085	0.17044	177.175		132.25	74.573		30.052
29.416.667										0.39304	0.22207	0.17097	176.992		129	74.631		30.05
29.433.333										0.39235	0.22078	0.17157	177.713		131.5	74.709		30.05
29.45										0.3929	0.22157	0.17133	177.322		128.75	74.786		30.044
29.466.667										0.39349	0.22173	0.17176	177.461		132.25	74.864		30.014
29.483.333						72	506			0.3939	0.22239	0.17151	177.119		130.5	74.974		30.025
29.5										0.39383	0.2221	0.17173	177.321		134.25	75.065		30.055
29.516.667										0.39589	0.22249	0.17341	17.794		134	75.149		30.08
29.533.333										0.39548	0.2227	0.17279	177.588		133.5	7.511		30.072
29.55										0.39677	0.22261	0.17416	178.235		132.75	75.045		30.061
29.566.667						62	522			0.39692	0.22329	0.17363	177.759		135	74.877		30.033
29.583.333										0.39719	0.22431	0.17288	177.073		135.25	74.657		30.019
29.6										0.39719	0.22333	0.17386	177.851		135.75	74.514		30.014
29.616.667										0.39804	0.22363	0.1744	177.987		135.25	74.462		30.074
29.633.333										0.39855	0.2244	0.17414	177.603		133.5	74.437		30.039
29.65						64	535			0.39922	0.22409	0.17513	178.152		136	74.456		30.022
29.666.667										0.39871	0.22365	0.17506	178.277		137	74.527		30.014
29.683.333										0.3996	0.22443	0.17517	17.805		137	74.585		30.036
29.7										0.39935	0.2243	0.17505	178.043		136.75	7.465		30.017
29.716.667										0.40073	0.22569	0.17504	177.559		134.25	74.696		30.094
29.733.333																	1881
29.75						54	520			0.39317	0.22179	0.17138	177.269		136.25	74.864		29.997
29.766.667										0.38444	0.21629	0.16815	177.743		135	75.058		29.898
29.783.333										0.37517	0.21134	0.16383	177.523		132.25	75.168		29.719
29.8																	n
29.816.667										0.37466	0.21126	0.1634	177.345		130.5	75.194		29.614
29.833.333										0.3753	0.21141	0.16388	177.516		131.25	75.065		29.677
29.833.611						69	525			0.37568	0.21206	0.16362	177.157		129.25	74.832		29.779
29.85										0.37603	0.2118	0.16423	177.542		130.75	7.465		29.732
29.866.667										0.37676	0.21189	0.16487	177.811		131	74.424		29.837
29.883.333										0.37697	0.21293	0.16404	177.039		133.25	74.339		29.84
29.883.611										0.37681	0.21212	0.16469	17.764		132.25	74.301		29.948
29.9						59	521			0.37781	0.21294	0.16487	177.427		130.5	7.432		29.978
29.916.667										0.3784	0.21243	0.16597	178.131		130.75	74.359		30.003
29.933.333										0.37781	0.21279	0.16502	177.551		131.5	74.417		30.025
29.95										0.3785	0.21275	0.16575	177.907		132	74.488		30.055
29.966.667										0.3798	0.21346	0.16634	177.925		133.5	74.592		30.063
29.983.333						58	527			0.37889	0.21336	0.16552	177.579		130.75	74.624		30.094
30										0.37979	0.21401	0.16578	177.465		131	74.722		30.124
30.016.667										0.37977	0.21366	0.16611	177.745		131.25	74.838		30.102
30.033.333										0.38121	0.21404	0.16717	178.099		132	74.883		30.088
30.05										0.38041	0.21387	0.16653	177.865		131.25	7.5		30.116
30.066.667						81	525			0.3815	0.21465	0.16685	177.733		130	75.058		30.143
30.083.333										0.38167	0.21541	0.16626	177.182		130.75	7.511		30.05
30.1										0.38217	0.21496	0.16722	177.791		129.75	75.071		30.113
30.116.667										0.38273	0.21515	0.16757	177.885		131.75	74.948		30.105
30.133.333										0.38318	0.21579	0.16739	17.757		132	74.741		30.044
30.15						52	526			0.38373	0.2162	0.16754	177.493		131	74.566		30.077
30.166.667										0.38391	0.21627	0.16765	177.517		129.75	74.482		30.094
30.183.333										0.38425	0.21701	0.16724	177.064		130.75	74.456		30.041
30.2										0.38561	0.21692	0.16869	177.767		131.5	74.456		30.066
30.216.667										0.38447	0.2164	0.16807	17.767		132	74.475		30.08
30.233.333						55	534			0.386	0.2171	0.1689	1.778		130.25	74.527		30.063
30.25										0.3862	0.21769	0.16852	177.412		130.25	74.598		30.036
30.266.667										0.38701	0.21838	0.16863	17.722		131.25	74.676		30.08
30.283.333										0.38778	0.21836	0.16942	177.587		130.5	74.754		30.094
30.3										0.38762	0.21802	0.1696	177.789		131.5	74.793		30.047
30.316.667						57	535			0.38722	0.21867	0.16855	177.079		129.75	74.916		30.052
30.333.333										0.38889	0.219	0.16989	177.578		129	75.026		30.069
30.35										0.38829	0.21887	0.16942	177.406		131.25	75.084		30.072
30.366.667										0.38967	0.22001	0.16966	177.117		131.5	75.117		30.017
30.383.333										0.38952	0.21906	0.17046	177.817		130.75	75.097		30.022
30.4						69	543			0.39047	0.22051	0.16996	177.074		133	74.935		30.03
30.416.667										0.39148	0.22155	0.16993	176.701		132	74.728		30.05
30.433.333										0.39144	0.2209	0.17054	177.202		130.5	74.573		30.05
30.45										0.39124	0.22024	0.17099	177.638		130.75	74.495		30.086
30.466.667										0.39153	0.22077	0.17076	177.345		130.25	74.456		30.008
30.483.333						69	555			0.39181	0.22149	0.17032	176.898		130	74.449		30.028
30.5										0.39251	0.22189	0.17062	176.893		130.25	74.475		30.055
30.516.667										0.39322	0.22186	0.17136	177.236		132.75	74.527		30.017
30.533.333										0.39348	0.22158	0.1719	177.578		132	74.631		30.074
30.55										0.39443	0.22214	0.17229	177.559		136	7.467		29.978
30.566.667						69	524			0.39457	0.22212	0.17244	177.633		133.25	74.734		30.05
30.583.333										0.39522	0.22238	0.17285	177.726		132	74.838		30.091
30.6										0.39496	0.2216	0.17337	178.237		132.25	74.903		30.011
30.616.667										0.39544	0.2224	0.17304	177.806		133.5	74.974		30.077
30.633.333										0.39689	0.22456	0.17232	176.737		133.5	75.071		29.997
30.65						81	524			0.39702	0.22336	0.17366	177.751		134.75	75.149		30.028
30.666.667										0.39713	0.22401	0.17312	17.728		133.75	7.511		30.028
30.683.333										0.39718	0.22336	0.17382	177.818		137	74.942		30.052
30.7										0.39747	0.22374	0.17373	177.648		133.5	74.734		30.044
30.716.667										0.39754	0.22363	0.17391	177.764		137.25	74.521		30.055
30.733.333						73	542			0.39882	0.22375	0.17507	178.244		133.75	74.417		29.961
30.75										0.39953	0.22544	0.17409	177.222		133.25	74.346		30.028
30.766.667																	1881
30.783.333										0.38996	0.22011	0.16985	177.167		135	74.385		29.981
30.8										0.38258	0.21562	0.16696	177.434		132.75	74.488		29.832
30.816.667										0.37391	0.2113	0.1626	176.954		130.75	74.547		29.738
30.833.333																	n
30.85						55	526			0.3741	0.2106	0.1635	177.634		129	74.618		29.661
30.850.278										0.37407	0.21099	0.16308	177.292		130.75	74.676		29.738
30.866.667										0.37415	0.2117	0.16245	176.734		129.75	74.754		29.732
30.883.333										0.37485	0.21133	0.16352	177.378		129.75	74.819		29.724
30.9										0.37573	0.21258	0.16315	176.745		127.5	7.489		29.785
30.900.278						65	503			0.37504	0.2118	0.16324	177.075		128.5	74.961		29.876
30.916.667										0.37607	0.212	0.16407	17.739		130.5	75.058		29.903
30.933.333										0.37697	0.21257	0.1644	17.734		126.25	7.511		30.063
30.95										0.37699	0.21312	0.16387	17.689		128.5	75.142		29.975
30.966.667										0.37759	0.21321	0.16438	177.101		129.25	75.032		30.094
30.983.333						69	528			0.37767	0.21272	0.16496	177.547		131.25	74.812		30.05
31										0.37812	0.21332	0.1648	177.254		132	74.611		30.097
31.016.667										0.37874	0.21388	0.16486	17.708		132.75	74.475		30.11
31.033.333										0.379	0.21434	0.16466	176.826		130.5	74.443		30.141
31.05										0.37901	0.21314	0.16587	177.821		132.5	74.411		30.017
31.066.667						64	528			0.37986	0.21426	0.1656	177.287		134	74.449		30.102
31.083.333										0.3806	0.2142	0.1664	177.686		131.25	74.501		30.086
31.1										0.38138	0.21451	0.16687	177.793		133.75	74.566		30.086
31.116.667										0.38122	0.21554	0.16568	176.868		131.5	74.631		30.069
31.133.333										0.38201	0.21576	0.16625	177.055		131.25	74.683		30.083
31.15						38	527			0.38158	0.21531	0.16626	17.722		132.25	7.478		30.105
31.166.667										0.38225	0.2157	0.16655	177.214		131.75	74.864		30.097
31.183.333										0.3828	0.21553	0.16728	177.613		131.25	74.929		30.011
31.2										0.38347	0.21608	0.16739	177.466		130.75	75.006		30.113
31.216.667										0.38378	0.21671	0.16707	177.091		131.25	75.117		30.069
31.233.333						72	536			0.3844	0.21595	0.16845	178.006		131	75.168		30.025
31.25										0.38607	0.21802	0.16805	17.708		130.75	7.513		30.086
31.266.667										0.38556	0.21625	0.16931	178.295		130	74.968		30.061
31.283.333										0.38616	0.21723	0.16893	177.768		129.5	74.728		30.086
31.3										0.3868	0.21835	0.16845	177.146		131	7.456		30.047
31.316.667						56	524			0.38606	0.21758	0.16849	177.437		130.75	74.508		30.019
31.333.333										0.38794	0.21795	0.16999	177.993		133.5	74.475		30.05
31.35										0.38743	0.21817	0.16926	177.578		132.25	74.456		30.028
31.366.667										0.38845	0.21831	0.17014	177.934		133	74.495		30.022
31.383.333										0.38762	0.21814	0.16948	177.695		132.5	7.456		30.077
31.4						68	530			0.38895	0.21903	0.16992	177.578		132.75	74.611		30.041
31.416.667										0.38931	0.21887	0.17044	177.872		133.5	74.696		30.006
31.433.333										0.38995	0.21903	0.17092	178.035		134	74.747		30.061
31.45										0.38898	0.21945	0.16953	177.255		133.25	74.845		30.03
31.466.667										0.39045	0.2209	0.16955	176.752		133.25	74.955		29.964
31.483.333						54	516			0.39137	0.22037	0.17099	177.592		133.75	74.987		29.981
31.5										0.3916	0.2199	0.1717	178.083		134.75	75.078		29.959
31.516.667										0.3916	0.22094	0.17066	177.246		133.5	75.155		30.05
31.533.333										0.39188	0.2207	0.17118	177.563		133.25	7.511		30.025
31.55										0.39289	0.22104	0.17185	177.746		133	74.942		29.986
31.566.667						82	536			0.39286	0.22115	0.17171	177.645		134.5	74.728		29.967
31.583.333										0.39293	0.22223	0.1707	176.811		134.25	74.592		30.058
31.6										0.39389	0.22191	0.17197	177.496		137.25	74.482		30.066
31.616.667										0.39322	0.22082	0.1724	178.071		133	74.462		30.025
31.633.333										0.3943	0.22229	0.17201	177.379		133.75	74.469		30.008
31.65						68	540			0.39522	0.22286	0.17236	177.339		134.75	74.508		30.127
31.666.667										0.39577	0.22335	0.17242	177.199		135.5	74.547		30.028
31.683.333										0.39614	0.22339	0.17275	177.329		136	74.618		30.025
31.7										0.39657	0.22416	0.17241	176.913		134.5	74.683		30.113
31.716.667										0.39624	0.2231	0.17314	177.604		133.75	74.747		30.011
31.733.333						54	554			0.39709	0.22333	0.17377	177.808		134.75	74.858		29.981
31.75										0.39772	0.22366	0.17406	177.823		136	74.922		30.05
31.766.667										0.39793	0.22464	0.17329	177.143		135.5	74.994		30.072
31.783.333										0.39831	0.22548	0.17283	176.653		134.5	7.511		30.072
31.8																	1881
31.816.667										0.39126	0.22088	0.17038	177.137		134	75.155		30.025
31.833.333						65	514			0.38227	0.21593	0.16633	177.031		134.75	75.084		29.818
31.833.611										0.37324	0.21096	0.16228	176.922		133	74.903		29.713
31.85																	n
31.866.667										0.37288	0.21024	0.16264	177.363		133.75	74.611		29.666
31.883.333										0.37398	0.21139	0.16258	176.911		133.5	74.443		29.658
31.883.611										0.37384	0.21129	0.16255	176.931		131.25	74.372		29.655
31.9						72	515			0.37447	0.21115	0.16333	177.352		131.25	74.326		29.686
31.916.667										0.37347	0.21096	0.16251	177.034		131.75	74.333		29.837
31.933.333										0.37475	0.21239	0.16236	176.443		131.5	74.378		29.868
31.95										0.37436	0.21158	0.16278	176.937		129.25	74.437		29.895
31.966.667										0.37527	0.21157	0.1637	177.376		129.75	74.527		29.89
31.983.333						61	554			0.37481	0.21151	0.1633	17.721		132	74.547		29.95
32										0.37549	0.2116	0.16389	177.455		130.5	74.663		30.03
32.016.667										0.37511	0.21233	0.16278	17.666		128.75	74.747		30.006
32.033.333										0.37626	0.21243	0.16383	177.121		131.5	74.851		30.03
32.05										0.37665	0.21348	0.16317	176.436		130.5	74.903		30.088
32.066.667						66	550			0.3768	0.21281	0.16399	177.061		127.75	74.987		30.11
32.083.333										0.37706	0.2137	0.16336	176.442		129.25	75.084		30.041
32.1										0.37802	0.21377	0.16426	17.684		132.75	75.155		30.083
32.116.667										0.37823	0.21394	0.16429	176.796		129.5	75.084		30.108
32.133.333										0.37861	0.21392	0.16469	176.988		130.75	74.955		30.091
32.15						63	530			0.3789	0.21383	0.16507	177.194		130	74.734		30.025
32.166.667										0.37879	0.21372	0.16507	177.234		129.5	74.553		30.102
32.183.333										0.37913	0.21404	0.16508	177.125		130.5	74.488		30.014
32.2										0.37894	0.21393	0.16501	177.131		131.75	74.449		30.083
32.216.667										0.38035	0.21456	0.16579	177.269		131.5	74.469		30.113
32.233.333						63	516			0.38017	0.21439	0.16578	177.328		131.25	74.501		30.088
32.25										0.38084	0.2151	0.16574	177.051		130.75	74.547		30.108
32.266.667										0.38127	0.21503	0.16625	177.314		132.75	74.585		30.017
32.283.333										0.38098	0.21496	0.16602	177.231		132.25	74.702		30.047
32.3										0.38173	0.21603	0.1657	176.702		132.75	74.747		30.039
32.316.667						73	543			0.3824	0.21594	0.16646	177.088		133	74.858		30.088
32.333.333										0.38357	0.21598	0.16759	177.598		131.75	74.942		30.017
32.35										0.38399	0.21685	0.16713	177.071		127.75	74.955		30.003
32.366.667										0.38334	0.2166	0.16674	176.981		132	75.058		30.03
[truncated: 26,983 more rows]
