# Supplementary material for: Analysis of the light intensity dependence of the growth of Synechocystis and of the light distribution in a photobioreactor energized by 635 nm light
Source: PeerJ. 2018 Jul 27;6:e5256. doi: 10.7717/peerj.5256 (PMC6065478; doi:10.7717/peerj.5256)
Supplement: Supplemental Information 4 — This file reports photobioreactor setting variables and numerical data enabling quantification of Synechocystis physiological features. This referes to the biological replicate no. 3. [file peerj-06-5256-s004.csv]

NAME	Alessandro photoinhibition 11
GROUP_TYPE	[unknown]
GROUP_NAME	SN-FMT-BR-101-group
GROUP_ID	group-10482
START	18-nov-2016 17.22.53
PLANNED_DURATION	40d 06:57:12
PLANNED_DURATION_SEC	3456000
DURATION	14d 20:17:21
DURATION_SEC	1282641
INOCULUM	14-nov
MEDIUM	BG11 3v
ORGANISM	Synecocystis
GASSING	150ml/min
TERMINATION	stopped
TIME_FORMAT	HOURS
TIME_FROM_SEC	0
TIME_TO_SEC	1282641
NOTES	vassel 400ml
Sample at h70.23, OD730=0.392 OD685=0.532 OD634=0.576 PBR720=0.226
Sample at h94.64, OD730=0.586 OD685=0.729 OD634=0.781 PBR720=0.232
OD too much hight, restart from 50 uE
Correction OD range > from 0.225/0.237 to 0.186/0.197
Sample at h116.23, OD730=0.414 OD685=0.536 OD634=0.570 PBR720=0.188
Sample at h141.75, OD730=0.531 OD685=0.633 OD634=0.676 PBR720=0.195
Sample at h164.91, OD730=0.599 OD685=0.694 OD634=0.736 PBR720=0.19
Sample at h214.79, OD730=0.675 OD685=0.761 OD634=0.803 PBR720=0.192
Sample at h237.78, OD730=0.676 OD685=0.756 OD634=0.798 PBR720=0.186
Sample at h262.92, OD730=0.686 OD685=0.776 OD634=0.821 PBR720=0.192
Sample at h286.62, OD730=0.643 OD685=0.735 OD634=0.781 PBR720=0.19
Sample at h332.77, OD730=0.586 OD685=0.681 OD634=0.731 PBR720=0.186
Sample at h355.34, OD730=0.595 OD685=0.688 OD634=0.731 PBR720=0.19
time	actinic-lights.light-Blue	actinic-lights.light-Red	actinic-lights.light-total	chemostat.ph-reg-acid	chemostat.ph-reg-base	ext-lights.light-A	ext-lights.light-B	ext-lights.light-C	ext-lights.light-D	ext-lights.light-total	flm.fm-Blue	flm.fm-Red	flm.ft-Blue	flm.ft-Red	flm.qy-Blue	flm.qy-Red	od-sensors.od-680	od-sensors.od-720	od-sensors.od-delta	od-sensors.od-division	probes.co2-medium	probes.o2	probes.ph	pumps.pump-0	pumps.pump-0-consumption	pumps.pump-0-valve-1	pumps.pump-0-valve-2	pumps.pump-0-valve-3	pumps.pump-0-valve-4	pwm.stirrer	switches.valve-0	thermo.temperature	thermo.thermo-reg	turbidostat.od-reg
0	n	25	25	n	n																				46601	n	n	n	n			29,788	30
0,000278																														50	1
0,015556																														n	n
0,016667																	0,05121	0,03054	0,02067	1,67659					46607					50	1	29,851
0,032222																														n	n
0,033333																	0,05119	0,03058	0,02061	1,67408					46613					50	1	29,89
0,048889																														n	n
0,05																	0,05125	0,03074	0,02051	1,66706					46618					50	1	29,909
0,065556																														n	n
0,066667																	0,05159	0,03108	0,02052	1,6602					46624					50	1	29,953
0,082222																														n	n
0,083333													10	159			0,05129	0,03084	0,02044	1,66279					46629					50	1	29,967
0,098889																														n	n
0,1																	0,05156	0,03073	0,02083	1,67778					46635					50	1	29,997
0,115556																														n	n
0,116667																	0,0517	0,03064	0,02105	1,68708					46641					50	1	30,022
0,132222																														n	n
0,133333																	0,05188	0,03122	0,02066	1,66194					46646					50	1	30,019
0,148889																														n	n
0,15																	0,05148	0,03081	0,02067	1,67093					46652					50	1	30,036
0,165556																														n	n
0,166667													21	155			0,05181	0,03046	0,02135	1,7007					46657					50	1	30,039
0,182222																														n	n
0,183333																	0,05148	0,03096	0,02052	1,66266					46663					50	1	30,058
0,198889																														n	n
0,2																	0,05183	0,03084	0,02099	1,68082					46669					50	1	30,063
0,215556																														n	n
0,216667																	0,05166	0,03106	0,0206	1,66329					46674					50	1	30,088
0,232222																														n	n
0,233333																	0,05239	0,03119	0,0212	1,67973					46680					50	1	30,072
0,248889																														n	n
0,25													33	138			0,05196	0,03094	0,02102	1,67946					46685					50	1	30,086
0,265556																														n	n
0,266667																	0,05187	0,03126	0,02061	1,65923					46691					50	1	30,088
0,282222																														n	n
0,283333																	0,05194	0,03105	0,02089	1,67266					46697					50	1	30,077
0,298889																														n	n
0,3																	0,05182	0,03126	0,02056	1,6578					46702					50	1	30,072
0,315556																														n	n
0,316667																	0,05202	0,03097	0,02105	1,67968					46708					50	1	30,052
0,332222																														n	n
0,333333													18	133			0,05191	0,03098	0,02093	1,67571					46713					50	1	30,083
0,348889																														n	n
0,35																	0,05198	0,03114	0,02083	1,66899					46719					50	1	30,072
0,365556																														n	n
0,366667																	0,05203	0,03103	0,021	1,67666					46725					50	1	30,052
0,382222																														n	n
0,383333																	0,05179	0,03109	0,0207	1,66578					46730					50	1	30,033
0,398889																														n	n
0,4																	0,05205	0,03123	0,02082	1,6666					46736					50	1	30,041
0,415556																														n	n
0,416667													42	142			0,05251	0,03138	0,02113	1,67317					46741					50	1	30,041
0,432222																														n	n
0,433333																	0,05197	0,0314	0,02057	1,65495					46747					50	1	30,044
0,448889																														n	n
0,45																	0,05188	0,03117	0,02071	1,66442					46753					50	1	30,036
0,465556																														n	n
0,466667																	0,05222	0,03116	0,02105	1,67555					46758					50	1	30,036
0,482222																														n	n
0,483333																	0,05222	0,03127	0,02095	1,66984					46764					50	1	30,041
0,498889																														n	n
0,5													11	169			0,05238	0,03163	0,02075	1,65613					46769					50	1	30,036
0,515556																														n	n
0,516667																	0,05258	0,03152	0,02106	1,66831					46775					50	1	30,025
0,532222																														n	n
0,533333																	0,05271	0,0314	0,02131	1,67857					46781					50	1	30,041
0,548889																														n	n
0,55																	0,05221	0,03126	0,02095	1,66997					46786					50	1	30,017
0,565556																														n	n
0,566667																	0,05224	0,03124	0,02101	1,67252					46792					50	1	30,039
0,582222																														n	n
0,583333													0	141			0,05231	0,03122	0,0211	1,67583					46797					50	1	30,044
0,598889																														n	n
0,6																	0,05223	0,03112	0,02111	1,67851					46803					50	1	30,03
0,615556																														n	n
0,616667																	0,05223	0,0312	0,02103	1,67385					46809					50	1	30,047
0,632222																														n	n
0,633333																	0,05202	0,03114	0,02088	1,67034					46814					50	1	30,025
0,648889																														n	n
0,65																	0,05242	0,03158	0,02084	1,65969					46820					50	1	30,03
0,665556																														n	n
0,666667													33	164			0,05235	0,03134	0,02101	1,67017					46825					50	1	30,025
0,682222																														n	n
0,683333																	0,05237	0,03138	0,02099	1,66871					46831					50	1	30,019
0,698889																														n	n
0,7																	0,05283	0,03153	0,0213	1,67538					46837					50	1	29,997
0,715556																														n	n
0,716667																	0,05275	0,0316	0,02115	1,66941					46842					50	1	30,017
0,732222																														n	n
0,733333																	0,05238	0,03138	0,02101	1,66951					46848					50	1	30,033
0,748889																														n	n
0,75													18	130			0,05281	0,03174	0,02107	1,66367					46853					50	1	30,019
0,765556																														n	n
0,766667																	0,05257	0,03165	0,02092	1,66106					46859					50	1	30,022
0,782222																														n	n
0,783333																	0,05287	0,03151	0,02136	1,678					46865					50	1	30,025
0,798889																														n	n
0,8																	0,05295	0,03179	0,02116	1,66563					46870					50	1	30,039
0,815556																														n	n
0,816667																	0,0528	0,03149	0,02131	1,67662					46876					50	1	30,006
0,832222																														n	n
0,833333													0	148			0,05309	0,03163	0,02146	1,6785					46881					50	1	30,017
0,848889																														n	n
0,85																	0,05262	0,03166	0,02096	1,66203					46887					50	1	30,008
0,865556																														n	n
0,866667																	0,05269	0,03172	0,02098	1,66132					46893					50	1	30,039
0,882222																														n	n
0,883333																	0,05315	0,03174	0,0214	1,67427					46898					50	1	30,025
0,898889																														n	n
0,9																	0,05273	0,03174	0,021	1,66159					46904					50	1	30,025
0,915556																														n	n
0,916667													10	140			0,05317	0,03196	0,02121	1,66373					46909					50	1	30,019
0,932222																														n	n
0,933333																	0,05297	0,03168	0,02129	1,67204					46915					50	1	29,992
0,948889																														n	n
0,95																	0,05315	0,03187	0,02128	1,66783					46921					50	1	30,011
0,965556																														n	n
0,966667																	0,05324	0,03229	0,02095	1,6487					46926					50	1	29,992
0,982222																														n	n
0,983333																	0,05325	0,03146	0,02179	1,69252					46932					50	1	30
0,998889																														n	n
1													28	160			0,05306	0,03203	0,02103	1,65664					46937					50	1	29,997
1,015556																														n	n
1,016667																	0,05322	0,03205	0,02117	1,66041					46943					50	1	29,994
1,032222																														n	n
1,033333																	0,0537	0,03222	0,02148	1,66661					46949					50	1	30
1,048889																														n	n
1,05																	0,05345	0,03211	0,02134	1,66451					46954					50	1	29,994
1,065556																														n	n
1,066667																	0,05321	0,03189	0,02132	1,66854					46960					50	1	29,992
1,082222																														n	n
1,083333													21	130			0,05345	0,032	0,02145	1,67007					46965					50	1	30,019
1,098889																														n	n
1,1																	0,05354	0,03224	0,0213	1,66079					46971					50	1	30,036
1,115556																														n	n
1,116667																	0,0536	0,03239	0,02121	1,65498					46977					50	1	30,033
1,132222																														n	n
1,133333																	0,05367	0,03196	0,02171	1,67932					46982					50	1	30,028
1,148889																														n	n
1,15																	0,05337	0,03201	0,02135	1,66709					46988					50	1	30,041
1,165556																														n	n
1,166667													32	162			0,05334	0,03192	0,02143	1,67132					46993					50	1	30,03
1,182222																														n	n
1,183333																	0,0537	0,0326	0,0211	1,64735					46999					50	1	30,025
1,198889																														n	n
1,2																	0,0536	0,03206	0,02153	1,67154					47005					50	1	29,986
1,215556																														n	n
1,216667																	0,05361	0,0324	0,02121	1,65473					47010					50	1	29,989
1,232222																														n	n
1,233333																	0,05362	0,03212	0,02149	1,66906					47016					50	1	30,011
1,248889																														n	n
1,25													46	159			0,0537	0,0321	0,0216	1,67308					47021					50	1	29,997
1,265556																														n	n
1,266667																	0,05375	0,03237	0,02138	1,66044					47027					50	1	29,975
1,282222																														n	n
1,283333																	0,05376	0,03254	0,02122	1,65212					47033					50	1	29,97
1,298889																														n	n
1,3																	0,05358	0,03213	0,02144	1,66741					47038					50	1	29,981
1,315556																														n	n
1,316667																	0,05381	0,03239	0,02142	1,66136					47044					50	1	29,978
1,332222																														n	n
1,333333													13	172			0,05419	0,03219	0,022	1,68327					47049					50	1	29,994
1,348889																														n	n
1,35																	0,05419	0,03219	0,022	1,68327					47055					50	1	29,981
1,365556																														n	n
1,366667																	0,05424	0,0326	0,02164	1,66373					47061					50	1	29,978
1,382222																														n	n
1,383333																	0,05394	0,03275	0,02119	1,6469					47066					50	1	29,978
1,398889																														n	n
1,4																	0,05424	0,03281	0,02143	1,65321					47072					50	1	29,967
1,415556																														n	n
1,416667													18	142			0,05407	0,03233	0,02174	1,67249					47077					50	1	29,972
1,432222																														n	n
1,433333																	0,054	0,0327	0,0213	1,65153					47083					50	1	29,994
1,448889																														n	n
1,45																	0,05447	0,03257	0,0219	1,67222					47089					50	1	29,983
1,465556																														n	n
1,466667																	0,05459	0,0327	0,0219	1,66959					47094					50	1	29,997
1,482222																														n	n
1,483333																	0,05403	0,03264	0,02139	1,65522					47100					50	1	30,003
1,498889																														n	n
1,5													38	126			0,05491	0,03303	0,02188	1,66227					47105					50	1	30,017
1,515556																														n	n
1,516667																	0,05431	0,03255	0,02176	1,66862					47111					50	1	29,981
1,532222																														n	n
1,533333																	0,05405	0,03253	0,02153	1,66187					47117					50	1	29,992
1,548889																														n	n
1,55																	0,0545	0,03288	0,02162	1,65742					47122					50	1	29,992
1,565556																														n	n
1,566667																	0,05428	0,03277	0,02151	1,65652					47128					50	1	30,008
1,582222																														n	n
1,583333													22	178			0,05415	0,03281	0,02135	1,65064					47133					50	1	30,003
1,598889																														n	n
1,6																	0,05442	0,03332	0,0211	1,63312					47139					50	1	29,986
1,615556																														n	n
1,616667																	0,0544	0,03302	0,02138	1,64739					47145					50	1	30,017
1,632222																														n	n
1,633333																	0,05428	0,03257	0,02171	1,66673					47150					50	1	30,008
1,648889																														n	n
1,65																	0,05474	0,03276	0,02198	1,67082					47156					50	1	30,019
1,665556																														n	n
1,666667													0	142			0,05468	0,03287	0,02181	1,66332					47161					50	1	30,006
1,682222																														n	n
1,683333																	0,055	0,0332	0,0218	1,65664					47167					50	1	30,008
1,698889																														n	n
1,7																	0,05506	0,03307	0,02199	1,66472					47173					50	1	30,008
1,715556																														n	n
1,716667																	0,05455	0,03279	0,02176	1,66354					47178					50	1	30,019
1,732222																														n	n
1,733333																	0,05462	0,03303	0,0216	1,65387					47184					50	1	30,025
1,748889																														n	n
1,75													12	129			0,05483	0,03318	0,02165	1,65234					47189					50	1	30,025
1,765556																														n	n
1,766667																	0,05473	0,03309	0,02164	1,65405					47195					50	1	30,036
1,782222																														n	n
1,783333																	0,05505	0,03297	0,02209	1,66991					47201					50	1	30,014
1,798889																														n	n
1,8																	0,055	0,03297	0,02203	1,66821					47206					50	1	30,003
1,815556																														n	n
1,816667																	0,05482	0,03297	0,02185	1,66253					47212					50	1	30,022
1,832222																														n	n
1,833333													21	131			0,05512	0,03307	0,02204	1,66642					47217					50	1	29,997
1,848889																														n	n
1,85																	0,05498	0,03307	0,02191	1,66271					47223					50	1	30,014
1,865556																														n	n
1,866667																	0,05485	0,03323	0,02161	1,65031					47229					50	1	30,036
1,882222																														n	n
1,883333																	0,05543	0,03328	0,02215	1,66556					47234					50	1	30,022
1,898889																														n	n
1,9																	0,05496	0,0334	0,02157	1,64574					47240					50	1	30,008
1,915556																														n	n
1,916667													0	133			0,05543	0,03328	0,02214	1,66534					47245					50	1	30,011
1,932222																														n	n
1,933333																	0,05521	0,03319	0,02202	1,66334					47251					50	1	30
1,948889																														n	n
1,95																	0,05559	0,03338	0,02221	1,6654					47257					50	1	30,008
1,965556																														n	n
1,966667																	0,05558	0,03348	0,0221	1,66031					47262					50	1	30,028
1,982222																														n	n
1,983333																	0,05544	0,03328	0,02216	1,6661					47268					50	1	30,025
1,998889																														n	n
2													19	138			0,05526	0,0334	0,02187	1,65481					47273					50	1	29,997
2,015556																														n	n
2,016667																	0,05543	0,03317	0,02226	1,67106					47279					50	1	30,006
2,032222																														n	n
2,033333																	0,0554	0,03326	0,02215	1,66605					47285					50	1	30,008
2,048889																														n	n
2,05																	0,05548	0,0333	0,02217	1,66582					47290					50	1	30,006
2,065556																														n	n
2,066667																	0,05516	0,03354	0,02161	1,64439					47296					50	1	30,014
2,082222																														n	n
2,083333													49	159			0,05557	0,03348	0,0221	1,6601					47301					50	1	30,025
2,098889																														n	n
2,1																	0,05563	0,0334	0,02223	1,66579					47307					50	1	30,039
2,115556																														n	n
2,116667																	0,05549	0,03347	0,02202	1,65791					47313					50	1	30,014
2,132222																														n	n
2,133333																	0,05564	0,03323	0,02241	1,67427					47318					50	1	30,028
2,148889																														n	n
2,15																	0,05564	0,03348	0,02215	1,66166					47324					50	1	30,017
2,165556																														n	n
2,166667													67	114			0,05584	0,03375	0,02209	1,65452					47329					50	1	30,014
2,182222																														n	n
2,183333																	0,05593	0,03389	0,02205	1,65068					47335					50	1	30,019
2,198889																														n	n
2,2																	0,05591	0,03356	0,02235	1,66588					47341					50	1	30,008
2,215556																														n	n
2,216667																	0,05607	0,03366	0,0224	1,66552					47346					50	1	30,025
2,232222																														n	n
2,233333																	0,05556	0,03358	0,02198	1,65471					47352					50	1	30,006
2,248889																														n	n
2,25													26	155			0,0558	0,03383	0,02197	1,64934					47357					50	1	30,011
2,265556																														n	n
2,266667																	0,05581	0,0335	0,02232	1,66626					47363					50	1	30,019
2,282222																														n	n
2,283333																	0,0561	0,03369	0,02241	1,66524					47369					50	1	30,011
2,298889																														n	n
2,3																	0,05593	0,03393	0,022	1,6484					47374					50	1	30,006
2,315556																														n	n
2,316667																	0,05637	0,03405	0,02232	1,65541					47380					50	1	29,978
2,332222																														n	n
2,333333													23	149			0,05606	0,03372	0,02234	1,66266					47385					50	1	29,992
2,348889																														n	n
2,35																	0,05643	0,03389	0,02255	1,66548					47391					50	1	29,994
2,365556																														n	n
2,366667																	0,05607	0,03401	0,02206	1,64865					47397					50	1	29,992
2,382222																														n	n
2,383333																	0,05615	0,03368	0,02247	1,66704					47402					50	1	29,975
2,398889																														n	n
2,4																	0,0564	0,03402	0,02238	1,65787					47408					50	1	30
2,415556																														n	n
2,416667													21	188			0,05614	0,03393	0,02221	1,65443					47413					50	1	29,981
2,432222																														n	n
2,433333																	0,0568	0,03429	0,02251	1,65643					47419					50	1	29,997
2,448889																														n	n
2,45																	0,05624	0,03418	0,02206	1,64551					47425					50	1	29,997
2,465556																														n	n
2,466667																	0,05658	0,03425	0,02233	1,65198					47430					50	1	30,008
2,482222																														n	n
2,483333																	0,05614	0,03405	0,02209	1,64889					47436					50	1	30,006
2,498889																														n	n
2,5													58	160			0,05655	0,03466	0,02189	1,63152					47441					50	1	30,006
2,515556																														n	n
2,516667																	0,05686	0,03435	0,02251	1,65537					47447					50	1	29,997
2,532222																														n	n
2,533333																	0,0567	0,03407	0,02262	1,66397					47453					50	1	30,017
2,548889																														n	n
2,55																	0,05694	0,03448	0,02247	1,65171					47458					50	1	30
2,565556																														n	n
2,566667																	0,05662	0,03407	0,02255	1,66201					47464					50	1	30,006
2,582222																														n	n
2,583333													37	115			0,05672	0,03413	0,02259	1,66197					47469					50	1	30
2,598889																														n	n
2,6																	0,0567	0,03395	0,02276	1,67043					47475					50	1	30,003
2,615556																														n	n
2,616667																	0,05699	0,03433	0,02265	1,65973					47481					50	1	30,003
2,632222																														n	n
2,633333																	0,05661	0,03429	0,02232	1,65107					47486					50	1	30,003
2,648889																														n	n
2,65																	0,05701	0,03451	0,02251	1,65215					47492					50	1	30,011
2,665556																														n	n
2,666667													27	151			0,0569	0,03432	0,02258	1,6579					47497					50	1	30,008
2,682222																														n	n
2,683333																	0,05638	0,0346	0,02177	1,62927					47503					50	1	30,006
2,698889																														n	n
2,7																	0,05679	0,03431	0,02247	1,65493					47509					50	1	30,017
2,715556																														n	n
2,716667																	0,05687	0,03436	0,02251	1,65513					47514					50	1	30,019
2,732222																														n	n
2,733333																	0,05684	0,0346	0,02224	1,64275					47520					50	1	30,003
2,748889																														n	n
2,75													21	163			0,05738	0,03468	0,0227	1,65455					47525					50	1	30,006
2,765556																														n	n
2,766667																	0,05707	0,03448	0,0226	1,6554					47531					50	1	30,022
2,782222																														n	n
2,783333																	0,05741	0,03461	0,0228	1,65879					47537					50	1	29,989
2,798889																														n	n
2,8																	0,05737	0,03487	0,0225	1,64542					47542					50	1	30,011
2,815556																														n	n
2,816667																	0,05747	0,0347	0,02277	1,65613					47548					50	1	30,022
2,832222																														n	n
2,833333													38	147			0,05705	0,03469	0,02236	1,64453					47553					50	1	30,041
2,848889																														n	n
2,85																	0,05816	0,035	0,02316	1,66178					47559					50	1	30,006
2,865556																														n	n
2,866667																	0,05726	0,03469	0,02257	1,65065					47565					50	1	30,008
2,882222																														n	n
2,883333																	0,05725	0,0345	0,02275	1,65924					47570					50	1	30,019
2,898889																														n	n
2,9																	0,05714	0,03467	0,02247	1,64814					47576					50	1	30,017
2,915556																														n	n
2,916667													21	179			0,05764	0,03502	0,02262	1,64584					47581					50	1	30,019
2,932222																														n	n
2,933333																	0,05738	0,03474	0,02264	1,65156					47587					50	1	30,019
2,948889																														n	n
2,95																	0,05767	0,0348	0,02287	1,65735					47593					50	1	30,011
2,965556																														n	n
2,966667																	0,05756	0,03494	0,02262	1,64741					47598					50	1	29,986
2,982222																														n	n
2,983333																	0,05714	0,03501	0,02213	1,632					47604					50	1	30,022
2,998889																														n	n
3													38	171			0,05771	0,03481	0,0229	1,65805					47609					50	1	30,003
3,015556																														n	n
3,016667																	0,05786	0,03506	0,0228	1,65021					47615					50	1	29,994
3,032222																														n	n
3,033333																	0,05736	0,03478	0,02258	1,64903					47621					50	1	29,986
3,048889																														n	n
3,05																	0,05748	0,03509	0,02239	1,63793					47626					50	1	29,997
3,065556																														n	n
3,066667																	0,05801	0,03523	0,02278	1,64656					47632					50	1	30,006
3,082222																														n	n
3,083333													44	199			0,05759	0,0352	0,02239	1,63594					47637					50	1	29,994
3,098889																														n	n
3,1																	0,05791	0,03502	0,02289	1,65373					47643					50	1	30,006
3,115556																														n	n
3,116667																	0,05799	0,03495	0,02304	1,65914					47649					50	1	30,008
3,132222																														n	n
3,133333																	0,05804	0,03509	0,02295	1,6542					47654					50	1	30,008
3,148889																														n	n
3,15																	0,05794	0,03485	0,02309	1,66252					47660					50	1	30
3,165556																														n	n
3,166667													24	173			0,05781	0,03513	0,02268	1,64564					47665					50	1	29,992
3,182222																														n	n
3,183333																	0,05817	0,03519	0,02298	1,65308					47671					50	1	30,006
3,198889																														n	n
3,2																	0,05795	0,0352	0,02275	1,64652					47677					50	1	30
3,215556																														n	n
3,216667																	0,05799	0,03517	0,02282	1,64899					47682					50	1	29,989
3,232222																														n	n
3,233333																	0,05821	0,03517	0,02304	1,65493					47688					50	1	30
3,248889																														n	n
3,25													47	170			0,05797	0,03508	0,02289	1,65249					47693					50	1	30,011
3,265556																														n	n
3,266667																	0,05833	0,03558	0,02275	1,63953					47699					50	1	30
3,282222																														n	n
3,283333																	0,05867	0,03564	0,02303	1,6463					47705					50	1	30,011
3,298889																														n	n
3,3																	0,05852	0,03541	0,02311	1,65274					47710					50	1	29,992
3,315556																														n	n
3,316667																	0,05909	0,03625	0,02283	1,62982					47716					50	1	30,017
3,332222																														n	n
3,333333													58	177			0,05824	0,03536	0,02288	1,64722					47721					50	1	29,978
3,348889																														n	n
3,35																	0,05836	0,03539	0,02297	1,64907					47727					50	1	29,989
3,365556																														n	n
3,366667																	0,05854	0,03544	0,02309	1,65157					47733					50	1	29,983
3,382222																														n	n
3,383333																	0,05885	0,03555	0,02331	1,65567					47738					50	1	30,008
3,398889																														n	n
3,4																	0,05934	0,03575	0,02359	1,66003					47744					50	1	29,978
3,415556																														n	n
3,416667													40	176			0,05856	0,03554	0,02302	1,64779					47749					50	1	29,978
3,432222																														n	n
3,433333																	0,05854	0,03559	0,02295	1,64469					47755					50	1	30,011
3,448889																														n	n
3,45																	0,05857	0,03533	0,02324	1,65772					47761					50	1	30,006
3,465556																														n	n
3,466667																	0,05877	0,03543	0,02333	1,65861					47766					50	1	30
3,482222																														n	n
3,483333																	0,05882	0,0356	0,02322	1,65216					47772					50	1	29,992
3,498889																														n	n
3,5													12	172			0,05879	0,03565	0,02314	1,64907					47777					50	1	30,006
3,515556																														n	n
3,516667																	0,05883	0,03577	0,02306	1,64447					47783					50	1	29,967
3,532222																														n	n
3,533333																	0,05867	0,03559	0,02307	1,64828					47789					50	1	29,992
3,548889																														n	n
3,55																	0,05905	0,03552	0,02352	1,66221					47794					50	1	29,986
3,565556																														n	n
3,566667																	0,05876	0,03563	0,02313	1,64932					47800					50	1	30,003
3,582222																														n	n
3,583333													36	178			0,05913	0,03577	0,02336	1,65313					47805					50	1	29,986
3,598889																														n	n
3,6																	0,05908	0,03596	0,02312	1,64307					47811					50	1	29,989
3,615556																														n	n
3,616667																	0,05886	0,036	0,02286	1,63499					47817					50	1	29,992
3,632222																														n	n
3,633333																	0,05909	0,03592	0,02316	1,64481					47822					50	1	29,997
3,648889																														n	n
3,65																	0,05955	0,03594	0,02361	1,65674					47828					50	1	30,006
3,665556																														n	n
3,666667													6	176			0,05944	0,03581	0,02363	1,66					47833					50	1	30,006
3,682222																														n	n
3,683333																	0,05912	0,03602	0,0231	1,64149					47839					50	1	30,006
3,698889																														n	n
3,7																	0,05912	0,03608	0,02304	1,63873					47845					50	1	30,003
3,715556																														n	n
3,716667																	0,05948	0,03636	0,02312	1,63594					47850					50	1	30,014
3,732222																														n	n
3,733333																	0,05946	0,0359	0,02355	1,65603					47856					50	1	30,017
3,748889																														n	n
3,75													65	191			0,05955	0,03626	0,02329	1,64227					47861					50	1	30,019
3,765556																														n	n
3,766667																	0,05934	0,03639	0,02295	1,63051					47867					50	1	29,983
3,782222																														n	n
3,783333																	0,05926	0,03627	0,02299	1,63392					47873					50	1	30,003
3,798889																														n	n
3,8																	0,05921	0,03627	0,02294	1,63255					47878					50	1	30
3,815556																														n	n
3,816667																	0,05933	0,03598	0,02336	1,64926					47884					50	1	30
3,832222																														n	n
3,833333													16	173			0,05956	0,03616	0,0234	1,64725					47889						1	30,006
3,833611																														50
3,848889																														n	n
3,85																	0,05975	0,03616	0,02359	1,65237					47895					50	1	30,006
3,865556																														n	n
3,866667																	0,05997	0,03632	0,02365	1,65109					47901					50	1	29,981
3,882222																														n	n
3,883333																	0,05998	0,03632	0,02366	1,65148					47906					50	1	29,983
3,898889																														n	n
3,9																	0,05918	0,03618	0,023	1,63572					47912					50	1	30
3,915556																														n	n
3,916667													0	175			0,05938	0,03616	0,02321	1,64183					47917					50	1	30,011
3,932222																														n	n
3,933333																	0,05962	0,03637	0,02325	1,63935					47923					50	1	29,967
3,948889																														n	n
3,95																	0,06011	0,03655	0,02356	1,64462					47929					50	1	30,008
3,965556																														n	n
3,966667																	0,05986	0,03625	0,02361	1,65152					47934					50	1	30
3,982222																														n	n
3,983333																	0,05951	0,036	0,02352	1,65327					47940					50	1	30,025
3,998889																														n	n
4													24	164			0,06003	0,03629	0,02374	1,65408					47945					50	1	29,992
4,015556																														n	n
4,016667																	0,06015	0,03659	0,02356	1,64378					47951					50	1	30,008
4,032222																														n	n
4,033333																	0,05967	0,03641	0,02325	1,63859					47957					50	1	30,041
4,048889																														n	n
4,05																	0,06045	0,03674	0,02371	1,64528					47962					50	1	30,028
4,065556																														n	n
4,066667																	0,05999	0,03638	0,02361	1,64892					47968					50	1	29,989
4,082222																														n	n
4,083333													6	194			0,06027	0,03663	0,02364	1,64546					47973					50	1	29,997
4,098889																														n	n
4,1																	0,05983	0,03641	0,02342	1,6432					47979					50	1	30,033
4,115556																														n	n
4,116667																	0,06017	0,03716	0,02301	1,61915					47985					50	1	29,997
4,132222																														n	n
4,133333																	0,06062	0,03695	0,02367	1,64059					47990					50	1	30,017
4,148889																														n	n
4,15																	0,06063	0,03681	0,02382	1,647					47996					50	1	30,019
4,165556																														n	n
4,166667													34	174			0,06007	0,03656	0,0235	1,64285					48001					50	1	30,019
4,182222																														n	n
4,183333																	0,06021	0,03679	0,02342	1,63647					48007					50	1	29,992
4,198889																														n	n
4,2																	0,0603	0,03781	0,0225	1,59503					48013					50	1	29,994
4,215556																														n	n
4,216667																	0,06028	0,03646	0,02382	1,65327					48018					50	1	29,989
4,232222																														n	n
4,233333																	0,06129	0,03697	0,02432	1,65773					48024					50	1	29,997
4,248889																														n	n
4,25													3	146			0,06062	0,03664	0,02399	1,65469					48029					50	1	30,008
4,265556																														n	n
4,266667																	0,06091	0,03703	0,02388	1,6449					48035					50	1	30,019
4,282222																														n	n
4,283333																	0,0602	0,03683	0,02337	1,63448					48041					50	1	30,003
4,298889																														n	n
4,3																	0,0605	0,03683	0,02367	1,64271					48046					50	1	29,997
4,315556																														n	n
4,316667																	0,06037	0,03671	0,02366	1,64435					48052					50	1	30,008
4,332222																														n	n
4,333333													15	171			0,06038	0,037	0,02339	1,63213					48057					50	1	29,994
4,348889																														n	n
4,35																	0,06057	0,03686	0,02371	1,64314					48063					50	1	29,994
4,365556																														n	n
4,366667																	0,06042	0,03694	0,02348	1,63568					48069					50	1	29,997
4,382222																														n	n
4,383333																	0,06089	0,03693	0,02396	1,64883					48074					50	1	30,019
4,398889																														n	n
4,4																	0,06054	0,03714	0,0234	1,63012					48080					50	1	30,006
4,415556																														n	n
4,416667													25	156			0,06078	0,03716	0,02362	1,63546					48085					50	1	29,989
4,432222																														n	n
4,433333																	0,06124	0,0372	0,02405	1,64645					48091					50	1	30,003
4,448889																														n	n
4,45																	0,06113	0,03706	0,02407	1,64937					48097					50	1	30,017
4,465556																														n	n
4,466667																	0,06079	0,03696	0,02383	1,64482					48102					50	1	30,025
4,482222																														n	n
4,483333																	0,06098	0,03709	0,02389	1,64413					48108					50	1	30,022
4,498889																														n	n
4,5													46	188			0,06079	0,0373	0,0235	1,62991					48113					50	1	30,041
4,515556																														n	n
4,516667																	0,06076	0,03712	0,02364	1,63697					48119					50	1	30,033
4,532222																														n	n
4,533333																	0,06095	0,03739	0,02356	1,63028					48125					50	1	30,025
4,548889																														n	n
4,55																	0,06133	0,03909	0,02224	1,56877					48130					50	1	29,986
4,565556																														n	n
4,566667																	0,06108	0,03729	0,02379	1,63816					48136					50	1	30,003
4,582222																														n	n
4,583333													24	146			0,06147	0,03724	0,02423	1,6508					48141					50	1	30,014
4,598889																														n	n
4,6																	0,06102	0,03739	0,02363	1,6319					48147					50	1	30,014
4,615556																														n	n
4,616667																	0,06144	0,03714	0,0243	1,65423					48153					50	1	30,008
4,632222																														n	n
4,633333																	0,06148	0,03735	0,02413	1,64591					48158					50	1	29,997
4,648889																														n	n
4,65																	0,06162	0,0376	0,02402	1,63886					48164					50	1	30,019
4,665556																														n	n
4,666667													51	196			0,06128	0,03741	0,02387	1,63789					48169					50	1	30,014
4,682222																														n	n
4,683333																	0,06152	0,03758	0,02394	1,63709					48175					50	1	29,997
4,698889																														n	n
4,7																	0,06153	0,03732	0,02421	1,64874					48181					50	1	30,036
4,715556																														n	n
4,716667																	0,06137	0,03755	0,02382	1,63446					48186					50	1	30,008
4,732222																														n	n
4,733333																	0,062	0,03763	0,02436	1,64747					48192					50	1	30,025
4,748889																														n	n
4,75													25	172			0,0619	0,03783	0,02408	1,63646					48197					50	1	30,014
4,765556																														n	n
4,766667																	0,06174	0,03751	0,02423	1,64595					48203					50	1	30,008
4,782222																														n	n
4,783333																	0,06187	0,03764	0,02424	1,64394					48209					50	1	30,041
4,798889																														n	n
4,8																	0,06187	0,03769	0,02418	1,64158					48214					50	1	30,025
4,815556																														n	n
4,816667																	0,06174	0,03774	0,02401	1,6361					48220					50	1	30,025
4,832222																														n	n
4,833333													2	178			0,06201	0,03791	0,02409	1,63549					48225					50	1	30,008
4,848889																														n	n
4,85																	0,06197	0,03768	0,0243	1,64482					48231					50	1	30,025
4,865556																														n	n
4,866667																	0,0621	0,03789	0,02421	1,63912					48237					50	1	30,006
4,882222																														n	n
4,883333																	0,06213	0,03774	0,02439	1,64634					48242					50	1	30,017
4,898889																														n	n
4,9																	0,06221	0,03812	0,02409	1,63203					48248					50	1	30,028
4,915556																														n	n
4,916667													10	175			0,06224	0,03764	0,0246	1,65364					48253					50	1	30,003
4,932222																														n	n
4,933333																	0,06207	0,03777	0,02429	1,64316					48259					50	1	30
4,948889																														n	n
4,95																	0,06221	0,03774	0,02447	1,64843					48265					50	1	30,006
4,965556																														n	n
4,966667																	0,06222	0,03813	0,02409	1,63183					48270					50	1	29,983
4,982222																														n	n
4,983333																	0,06281	0,038	0,02481	1,65281					48276					50	1	29,978
4,998889																														n	n
5													37	169			0,06234	0,03787	0,02447	1,64623					48281					50	1	29,989
5,015556																														n	n
5,016667																	0,06231	0,03812	0,02419	1,63437					48287					50	1	29,97
5,032222																														n	n
5,033333																	0,0626	0,03812	0,02449	1,64237					48293					50	1	29,97
5,048889																														n	n
5,05																	0,06234	0,03844	0,0239	1,62158					48298					50	1	29,964
5,065556																														n	n
5,066667																	0,0628	0,03833	0,02447	1,63842					48304					50	1	29,964
5,082222																														n	n
5,083333													0	164			0,06268	0,03812	0,02456	1,64444					48309					50	1	30,014
5,098889																														n	n
5,1																	0,06258	0,03794	0,02464	1,64942					48315					50	1	29,992
5,115556																														n	n
5,116667																	0,06238	0,03797	0,02441	1,64296					48321					50	1	29,97
5,132222																														n	n
5,133333																	0,06254	0,03795	0,02459	1,648					48326					50	1	29,978
5,148889																														n	n
5,15																	0,06311	0,03831	0,0248	1,64723					48332					50	1	30
5,165556																														n	n
5,166667													1	167			0,06268	0,03823	0,02444	1,6393					48337					50	1	30,006
5,182222																														n	n
5,183333																	0,06284	0,03813	0,02471	1,64799					48343					50	1	30,006
5,198889																														n	n
5,2																	0,06292	0,03831	0,0246	1,64218					48349					50	1	30
5,215556																														n	n
5,216667																	0,06291	0,03859	0,02431	1,62998					48354					50	1	29,981
5,232222																														n	n
5,233333																	0,06288	0,03797	0,02491	1,65599					48360					50	1	30,014
5,248889																														n	n
5,25													10	183			0,06311	0,03846	0,02465	1,64085					48365					50	1	30,003
5,265556																														n	n
5,266667																	0,06294	0,03847	0,02447	1,63608					48371					50	1	30,019
5,282222																														n	n
5,283333																	0,06318	0,03856	0,02462	1,63848					48377					50	1	29,983
5,298889																														n	n
5,3																	0,06321	0,03852	0,02469	1,64086					48382					50	1	30,003
5,315556																														n	n
5,316667																	0,06339	0,03859	0,02479	1,64244					48388					50	1	29,989
5,332222																														n	n
5,333333													19	179			0,06331	0,03871	0,02461	1,63569					48393					50	1	29,986
5,348889																														n	n
5,35																	0,06318	0,03851	0,02467	1,6405					48399					50	1	29,992
5,365556																														n	n
5,366667																	0,06351	0,03852	0,02499	1,64868					48405					50	1	29,97
5,382222																														n	n
5,383333																	0,06329	0,03841	0,02488	1,64765					48410					50	1	30
5,398889																														n	n
5,4																	0,06324	0,03866	0,02458	1,63584					48416					50	1	30,014
5,415556																														n	n
5,416667													0	155			0,06331	0,03849	0,02482	1,64473					48421					50	1	29,997
5,432222																														n	n
5,433333																	0,06354	0,03855	0,025	1,64856					48427					50	1	29,992
5,448889																														n	n
5,45																	0,06389	0,03872	0,02517	1,64996					48433					50	1	30,006
5,465556																														n	n
5,466667																	0,06354	0,03887	0,02467	1,63475					48438					50	1	30,006
5,482222																														n	n
5,483333																	0,06351	0,03937	0,02415	1,61344					48444					50	1	29,986
5,498889																														n	n
5,5													4	202			0,06367	0,03878	0,02489	1,6419					48449					50	1	29,939
5,515556																														n	n
5,516667																	0,06385	0,03894	0,02491	1,63984					48455					50	1	29,981
5,532222																														n	n
5,533333																	0,06352	0,03917	0,02435	1,62174					48461					50	1	29,978
5,548889																														n	n
5,55																	0,06382	0,03871	0,02511	1,64868					48466					50	1	29,972
5,565556																														n	n
5,566667																	0,06382	0,03878	0,02504	1,6458					48472					50	1	29,983
5,582222																														n	n
5,583333													13	191			0,06385	0,03907	0,02479	1,63442					48477					50	1	29,97
5,598889																														n	n
5,6																	0,06368	0,03876	0,02492	1,64314					48483					50	1	29,961
5,615556																														n	n
5,616667																	0,06385	0,03917	0,02468	1,63017					48489					50	1	29,981
5,632222																														n	n
5,633333																	0,06391	0,03909	0,02482	1,63504					48494					50	1	29,953
5,648889																														n	n
5,65																	0,06389	0,03892	0,02496	1,64133					48500					50	1	29,964
5,665556																														n	n
5,666667													2	160			0,06422	0,03932	0,0249	1,63331					48505					50	1	29,989
5,682222																														n	n
5,683333																	0,06405	0,03909	0,02496	1,63854					48511					50	1	29,975
5,698889																														n	n
5,7																	0,06419	0,03905	0,02514	1,64364					48517					50	1	29,975
5,715556																														n	n
5,716667																	0,06461	0,03918	0,02543	1,64888					48522					50	1	29,983
5,732222																														n	n
5,733333																	0,06463	0,03909	0,02554	1,65345					48528					50	1	29,967
5,748889																														n	n
5,75													14	168			0,06399	0,03905	0,02494	1,63849					48533					50	1	29,983
5,765556																														n	n
5,766667																	0,06432	0,03937	0,02495	1,63389					48539					50	1	29,978
5,782222																														n	n
5,783333																	0,0648	0,03923	0,02557	1,65184					48545					50	1	29,989
5,798889																														n	n
5,8																	0,06428	0,03922	0,02507	1,6392					48550					50	1	29,981
5,815556																														n	n
5,816667																	0,06454	0,03955	0,02499	1,63177					48556					50	1	29,978
5,832222																														n	n
5,833333													1	164			0,0642	0,03922	0,02498	1,637					48561					50	1	29,972
5,848889																														n	n
5,85																	0,06456	0,0393	0,02527	1,64294					48567					50	1	29,981
5,865556																														n	n
5,866667																	0,06467	0,03965	0,02502	1,63103					48573					50	1	29,972
5,882222																														n	n
5,883333																	0,06487	0,03922	0,02565	1,65407					48578					50	1	29,997
5,898889																														n	n
5,9																	0,06498	0,03945	0,02553	1,64731					48584					50	1	29,986
5,915556																														n	n
5,916667													16	188			0,06455	0,03955	0,025	1,63214					48589					50	1	29,97
5,932222																														n	n
5,933333																	0,06456	0,03923	0,02533	1,64579					48595					50	1	29,981
5,948889																														n	n
5,95																	0,06523	0,03933	0,0259	1,65856					48601					50	1	29,997
5,965556																														n	n
5,966667																	0,06508	0,03963	0,02544	1,64204					48606					50	1	30,008
5,982222																														n	n
5,983333																	0,06477	0,0396	0,02518	1,63581					48612					50	1	29,986
5,998889																														n	n
6													27	202			0,06514	0,0394	0,02574	1,65332					48617					50	1	29,983
6,015556																														n	n
6,016667																	0,06528	0,04011	0,02517	1,62759					48623					50	1	29,978
6,032222																														n	n
6,033333																	0,06518	0,03971	0,02546	1,64121					48629					50	1	29,983
6,048889																														n	n
6,05																	0,06488	0,03952	0,02537	1,64192					48634					50	1	29,964
6,065556																														n	n
6,066667																	0,06498	0,03963	0,02534	1,6395					48640					50	1	29,989
6,082222																														n	n
6,083333													0	178			0,06508	0,03961	0,02547	1,64289					48645					50	1	29,992
6,098889																														n	n
6,1																	0,06484	0,03961	0,02523	1,63689					48651					50	1	29,989
6,115556																														n	n
6,116667																	0,065	0,03971	0,02528	1,63668					48657					50	1	29,986
6,132222																														n	n
6,133333																	0,065	0,03952	0,02549	1,64502					48662					50	1	30,014
6,148889																														n	n
6,15																	0,06501	0,03967	0,02535	1,639					48668					50	1	29,978
6,165556																														n	n
6,166667													27	188			0,06527	0,03948	0,02579	1,65319					48673					50	1	29,975
6,182222																														n	n
6,183333																	0,06643	0,0406	0,02584	1,63639					48679					50	1	30,008
6,198889																														n	n
6,2																	0,06544	0,03994	0,0255	1,63839					48685					50	1	29,994
6,215556																														n	n
6,216667																	0,06522	0,03992	0,0253	1,63363					48690					50	1	30,003
6,232222																														n	n
6,233333																	0,06511	0,03948	0,02563	1,64917					48696					50	1	30,014
6,248889																														n	n
6,25													12	182			0,06521	0,04014	0,02507	1,62459					48701					50	1	29,972
6,265556																														n	n
6,266667																	0,06572	0,03997	0,02575	1,64414					48707					50	1	29,986
6,282222																														n	n
6,283333																	0,06544	0,04006	0,02538	1,63366					48713					50	1	29,981
6,298889																														n	n
6,3																	0,06565	0,03999	0,02565	1,64149					48718					50	1	29,961
6,315556																														n	n
6,316667																	0,06562	0,04063	0,02499	1,61511					48724					50	1	29,986
6,332222																														n	n
6,333333													16	182			0,06569	0,04006	0,02563	1,63979					48729					50	1	29,978
6,348889																														n	n
6,35																	0,06575	0,03991	0,02584	1,64738					48735					50	1	29,978
6,365556																														n	n
6,366667																	0,06577	0,0403	0,02546	1,63179					48741					50	1	29,945
6,382222																														n	n
6,383333																	0,06572	0,03994	0,02577	1,64526					48746					50	1	29,978
6,398889																														n	n
6,4																	0,06616	0,04014	0,02602	1,64814					48752					50	1	29,992
6,415556																														n	n
6,416667													19	181			0,06576	0,0402	0,02556	1,63575					48757					50	1	29,983
6,432222																														n	n
6,433333																	0,06613	0,04047	0,02566	1,63412					48763					50	1	29,994
6,448889																														n	n
6,45																	0,0663	0,04043	0,02586	1,63961					48769					50	1	30
6,465556																														n	n
6,466667																	0,06592	0,04047	0,02545	1,62895					48774					50	1	29,986
6,482222																														n	n
6,483333																	0,06606	0,04014	0,02592	1,64562					48780					50	1	29,975
6,498889																														n	n
6,5													13	183			0,06638	0,04065	0,02572	1,63277					48785					50	1	29,981
6,515556																														n	n
6,516667																	0,06607	0,04009	0,02599	1,64822					48791					50	1	30,006
6,532222																														n	n
6,533333																	0,06627	0,04054	0,02574	1,63494					48797					50	1	29,972
6,548889																														n	n
6,55																	0,066	0,04047	0,02553	1,63091					48802					50	1	29,967
6,565556																														n	n
6,566667																	0,06627	0,04059	0,02568	1,63275					48808					50	1	29,97
6,582222																														n	n
6,583333													36	149			0,06627	0,04015	0,02611	1,65028					48813					50	1	29,948
6,598889																														n	n
6,6																	0,06637	0,04067	0,0257	1,63205					48819					50	1	29,967
6,615556																														n	n
6,616667																	0,06631	0,04071	0,0256	1,62872					48825					50	1	29,992
6,632222																														n	n
6,633333																	0,06664	0,04055	0,02609	1,64349					48830					50	1	29,967
6,648889																														n	n
6,65																	0,06689	0,04075	0,02614	1,64155					48836					50	1	29,992
6,665556																														n	n
6,666667													20	182			0,06637	0,04039	0,02598	1,64333					48841					50	1	29,986
6,682222																														n	n
6,683333																	0,06643	0,04088	0,02555	1,62493					48847					50	1	29,972
6,698889																														n	n
6,7																	0,06678	0,0406	0,02618	1,64466					48853					50	1	29,97
6,715556																														n	n
6,716667																	0,06687	0,04088	0,02599	1,63573					48858					50	1	29,978
6,732222																														n	n
6,733333																	0,06657	0,04055	0,02602	1,6417					48864					50	1	29,986
6,748889																														n	n
6,75													25	204			0,06682	0,04078	0,02604	1,63841					48869					50	1	30,006
6,765556																														n	n
6,766667																	0,06685	0,04055	0,0263	1,64848					48875					50	1	29,967
6,782222																														n	n
6,783333																	0,06822	0,04075	0,02748	1,67428					48881					50	1	29,978
6,798889																														n	n
6,8																	0,06682	0,04098	0,02584	1,6305					48886					50	1	29,989
6,815556																														n	n
6,816667																	0,06669	0,04144	0,02524	1,60911					48892					50	1	29,989
6,832222																														n	n
6,833333													33	202			0,06692	0,04075	0,02617	1,64226					48897					50	1	29,967
6,848889																														n	n
6,85																	0,06674	0,04078	0,02596	1,63663					48903					50	1	29,956
6,865556																														n	n
6,866667																	0,06669	0,04106	0,02563	1,62408					48909					50	1	29,992
6,882222																														n	n
6,883333																	0,06692	0,04075	0,02617	1,64226					48914					50	1	29,989
6,898889																														n	n
6,9																	0,06692	0,04108	0,02584	1,62891					48920					50	1	29,961
6,915556																														n	n
6,916667													25	208			0,06719	0,04085	0,02634	1,64489					48925					50	1	29,983
6,932222																														n	n
6,933333																	0,06749	0,04173	0,02576	1,61731					48931					50	1	29,994
6,948889																														n	n
6,95																	0,06702	0,04069	0,02633	1,64723					48937					50	1	29,959
6,965556																														n	n
6,966667																	0,06726	0,04082	0,02644	1,64786					48942					50	1	29,983
6,982222																														n	n
6,983333																	0,06709	0,0408	0,0263	1,6446					48948					50	1	30
6,998889																														n	n
7													4	197			0,06753	0,04137	0,02616	1,63224					48953					50	1	29,978
7,015556																														n	n
7,016667																	0,06743	0,04116	0,02627	1,63816					48959					50	1	29,992
7,032222																														n	n
7,033333																	0,06726	0,04105	0,02621	1,63855					48965					50	1	30,003
7,048889																														n	n
7,05																	0,06723	0,04101	0,02622	1,63921					48970					50	1	29,989
7,065556																														n	n
7,066667																	0,0674	0,04137	0,02602	1,62891					48976					50	1	29,992
7,082222																														n	n
7,083333													21	194			0,06734	0,04129	0,02605	1,63074					48981					50	1	29,981
7,098889																														n	n
7,1																	0,0672	0,04121	0,02599	1,63064					48987					50	1	29,997
7,115556																														n	n
7,116667																	0,06774	0,04121	0,02653	1,64383					48993					50	1	29,978
7,132222																														n	n
7,133333																	0,06727	0,04129	0,02598	1,62916					48998					50	1	29,994
7,148889																														n	n
7,15																	0,06819	0,0414	0,0268	1,64738					49004					50	1	30
7,165556																														n	n
7,166667													40	184			0,06774	0,0414	0,02635	1,63651					49009					50	1	29,986
7,182222																														n	n
7,183333																	0,06781	0,04144	0,02637	1,6362					49015					50	1	29,986
7,198889																														n	n
7,2																	0,06771	0,04144	0,02626	1,63375					49021					50	1	29,994
7,215556																														n	n
7,216667																	0,06823	0,04206	0,02617	1,62203					49026					50	1	29,983
7,232222																														n	n
7,233333																	0,06751	0,04118	0,02633	1,63956					49032					50	1	29,978
7,248889																														n	n
7,25													33	187			0,06787	0,04143	0,02644	1,63814					49037					50	1	29,972
7,265556																														n	n
7,266667																	0,06871	0,04202	0,02669	1,63529					49043					50	1	29,986
7,282222																														n	n
7,283333																	0,0683	0,0418	0,0265	1,63393					49049					50	1	30,014
7,298889																														n	n
7,3																	0,06818	0,04168	0,0265	1,6357					49054					50	1	29,981
7,315556																														n	n
7,316667																	0,06828	0,04195	0,02633	1,62773					49060					50	1	29,986
7,332222																														n	n
7,333333													11	202			0,06798	0,04169	0,02629	1,63073					49065					50	1	29,994
7,348889																														n	n
7,35																	0,06832	0,04157	0,02675	1,64359					49071					50	1	30
7,365556																														n	n
7,366667																	0,06823	0,04161	0,02662	1,6396					49077					50	1	29,992
7,382222																														n	n
7,383333																	0,06819	0,04203	0,02616	1,62248					49082					50	1	29,986
7,398889																														n	n
7,4																	0,06798	0,04153	0,02645	1,6369					49088					50	1	30
7,415556																														n	n
7,416667													2	208			0,06863	0,04205	0,02658	1,63206					49093					50	1	29,994
7,432222																														n	n
7,433333																	0,06842	0,04195	0,02647	1,63102					49099					50	1	29,992
7,448889																														n	n
7,45																	0,06859	0,0417	0,0269	1,64509					49105					50	1	30
7,465556																														n	n
7,466667																	0,06863	0,04188	0,02675	1,63871					49110					50	1	29,975
7,482222																														n	n
7,483333																	0,0692	0,04202	0,02718	1,64688					49116					50	1	30,014
7,498889																														n	n
7,5													14	159			0,0685	0,04206	0,02643	1,62842					49121					50	1	30
7,515556																														n	n
7,516667																	0,06881	0,04193	0,02688	1,64091					49127					50	1	29,986
7,532222																														n	n
7,533333																	0,0684	0,042	0,0264	1,62865					49133					50	1	29,983
7,548889																														n	n
7,55																	0,06863	0,04187	0,02676	1,63925					49138					50	1	30,006
7,565556																														n	n
7,566667																	0,06875	0,042	0,02675	1,63695					49144					50	1	30,008
7,582222																														n	n
7,583333													35	206			0,06883	0,04224	0,0266	1,62974					49149					50	1	29,978
7,598889																														n	n
7,6																	0,06874	0,04206	0,02667	1,63412					49155					50	1	29,972
7,615556																														n	n
7,616667																	0,06899	0,04205	0,02693	1,64053					49161					50	1	29,992
7,632222																														n	n
7,633333																	0,06921	0,0426	0,02661	1,62475					49166					50	1	29,983
7,648889																														n	n
7,65																	0,06897	0,0425	0,02647	1,62276					49172					50	1	29,967
7,665556																														n	n
7,666667													31	187			0,06888	0,04282	0,02606	1,60862					49177					50	1	29,97
7,682222																														n	n
7,683333																	0,06898	0,04218	0,0268	1,6353					49183					50	1	29,978
7,698889																														n	n
7,7																	0,06904	0,04191	0,02713	1,64726					49189					50	1	29,986
7,715556																														n	n
7,716667																	0,06946	0,0424	0,02706	1,63819					49194					50	1	29,981
7,732222																														n	n
7,733333																	0,06907	0,04206	0,02701	1,64207					49200					50	1	29,989
7,748889																														n	n
7,75													23	221			0,06925	0,04216	0,02709	1,64248					49205					50	1	30
7,765556																														n	n
7,766667																	0,06885	0,04217	0,02669	1,6329					49211					50	1	29,997
7,782222																														n	n
7,783333																	0,06893	0,04209	0,02684	1,63781					49217					50	1	29,981
7,798889																														n	n
7,8																	0,0698	0,0425	0,0273	1,64229					49222					50	1	29,992
7,815556																														n	n
7,816667																	0,06946	0,04225	0,02721	1,64402					49228					50	1	29,978
7,832222																														n	n
7,833333													24	191			0,0694	0,04278	0,02662	1,62215					49233					50	1	29,978
7,848889																														n	n
7,85																	0,06926	0,04224	0,02703	1,6399					49239					50	1	30,033
7,865556																														n	n
7,866667																	0,06949	0,0425	0,02699	1,63492					49245					50	1	29,989
7,882222																														n	n
7,883333																	0,06957	0,04227	0,0273	1,64581					49250					50	1	29,994
7,898889																														n	n
7,9																	0,06992	0,04271	0,0272	1,63686					49256					50	1	29,997
7,915556																														n	n
7,916667													16	226			0,07008	0,04247	0,02761	1,65013					49261					50	1	30,003
7,932222																														n	n
7,933333																	0,06968	0,04245	0,02722	1,64122					49267					50	1	29,978
7,948889																														n	n
7,95																	0,0698	0,04279	0,02701	1,63125					49273					50	1	30
7,965556																														n	n
7,966667																	0,07023	0,04249	0,02774	1,65294					49278					50	1	29,989
7,982222																														n	n
7,983333																	0,06976	0,04245	0,02731	1,64328					49284					50	1	30
7,998889																														n	n
8													26	220			0,07002	0,04316	0,02686	1,62234					49289					50	1	29,978
8,015556																														n	n
8,016667																	0,0696	0,04239	0,02722	1,64215					49295					50	1	29,997
8,032222																														n	n
8,033333																	0,07046	0,04315	0,02731	1,633					49301					50	1	30
8,048889																														n	n
8,05																	0,06994	0,04249	0,02745	1,64607					49306					50	1	30,017
8,065556																														n	n
8,066667																	0,06978	0,04264	0,02714	1,6365					49312					50	1	29,983
8,082222																														n	n
8,083333													23	195			0,06984	0,04257	0,02727	1,6405					49317					50	1	29,992
8,098889																														n	n
8,1																	0,06998	0,04282	0,02716	1,6342					49323					50	1	29,997
8,115556																														n	n
8,116667																	0,07026	0,04297	0,02729	1,63492					49329					50	1	29,994
8,132222																														n	n
8,133333																	0,07054	0,04284	0,0277	1,64662					49334					50	1	29,983
8,148889																														n	n
8,15																	0,07009	0,04271	0,02738	1,64122					49340					50	1	29,989
8,165556																														n	n
8,166667													27	197			0,0704	0,04287	0,02753	1,64207					49345					50	1	29,989
8,182222																														n	n
8,183333																	0,07034	0,04302	0,02732	1,63497					49351					50	1	29,975
8,198889																														n	n
8,2																	0,07079	0,04308	0,02771	1,64322					49357					50	1	29,97
8,215556																														n	n
8,216667																	0,07014	0,04278	0,02736	1,63961					49362					50	1	29,989
8,232222																														n	n
8,233333																	0,07057	0,04308	0,0275	1,63831					49368					50	1	29,983
8,248889																														n	n
8,25													0	195			0,07073	0,04337	0,02737	1,63113					49373					50	1	30,022
8,265556																														n	n
8,266667																	0,07021	0,04274	0,02747	1,64263					49379					50	1	30,011
8,282222																														n	n
8,283333																	0,07091	0,04301	0,0279	1,64873					49385					50	1	29,978
8,298889																														n	n
8,3																	0,07063	0,0432	0,02743	1,63498					49390					50	1	30,003
8,315556																														n	n
8,316667																	0,07087	0,04316	0,02771	1,64212					49396					50	1	30,03
8,332222																														n	n
8,333333													17	208			0,07087	0,04326	0,02761	1,63822					49401					50	1	29,975
8,348889																														n	n
8,35																	0,07079	0,04334	0,02744	1,63309					49407					50	1	29,994
8,365556																														n	n
8,366667																	0,07085	0,04337	0,02749	1,63383					49413					50	1	30,019
8,382222																														n	n
8,383333																	0,07119	0,04345	0,02774	1,63847					49418					50	1	30,008
8,398889																														n	n
8,4																	0,07077	0,04312	0,02765	1,64132					49424					50	1	30,008
8,415556																														n	n
8,416667													49	206			0,07101	0,04323	0,02778	1,64273					49429					50	1	29,992
8,432222																														n	n
8,433333																	0,07099	0,04313	0,02786	1,64614					49435					50	1	30,006
8,448889																														n	n
8,45																	0,07095	0,04324	0,02771	1,64086					49441					50	1	29,983
8,465556																														n	n
8,466667																	0,07122	0,04358	0,02764	1,63415					49446					50	1	29,986
8,482222																														n	n
8,483333																	0,07081	0,04321	0,02761	1,63895					49452					50	1	29,992
8,498889																														n	n
8,5													15	227			0,07115	0,04352	0,02763	1,63505					49457					50	1	29,959
8,515556																														n	n
8,516667																	0,07124	0,04337	0,02787	1,64276					49463					50	1	29,992
8,532222																														n	n
8,533333																	0,07122	0,04368	0,02754	1,63056					49469					50	1	29,992
8,548889																														n	n
8,55																	0,07081	0,04353	0,02729	1,62681					49474					50	1	29,978
8,565556																														n	n
8,566667																	0,07117	0,04356	0,0276	1,63358					49480					50	1	30
8,582222																														n	n
8,583333													3	216			0,07136	0,04353	0,02783	1,6394					49485					50	1	29,989
8,598889																														n	n
8,6																	0,07153	0,04378	0,02775	1,634					49491					50	1	29,981
8,615556																														n	n
8,616667																	0,07153	0,04368	0,02785	1,63759					49497					50	1	29,989
8,632222																														n	n
8,633333																	0,07147	0,04355	0,02791	1,64098					49502					50	1	29,997
8,648889																														n	n
8,65																	0,0713	0,0436	0,02771	1,63548					49508					50	1	30,022
8,665556																														n	n
8,666667													0	216			0,07164	0,04371	0,02793	1,63882					49513					50	1	29,997
8,682222																														n	n
8,683333																	0,07158	0,04397	0,02761	1,62802					49519					50	1	30,017
8,698889																														n	n
8,7																	0,0719	0,04424	0,02766	1,62528					49525					50	1	30,017
8,715556																														n	n
8,716667																	0,07158	0,04362	0,02796	1,64108					49530					50	1	29,992
8,732222																														n	n
8,733333																	0,07164	0,04378	0,02786	1,63625					49536					50	1	30,017
8,748889																														n	n
8,75													19	232			0,07216	0,04417	0,02799	1,63352					49541					50	1	29,992
8,765556																														n	n
8,766667																	0,07195	0,04412	0,02783	1,63074					49547					50	1	30,036
8,782222																														n	n
8,783333																	0,07237	0,04375	0,02862	1,6541					49553					50	1	30,028
8,798889																														n	n
8,8																	0,07209	0,04395	0,02814	1,64028					49558					50	1	29,978
8,815556																														n	n
8,816667																	0,0722	0,04426	0,02795	1,63147					49564					50	1	29,994
8,832222																														n	n
8,833333													0	166			0,07212	0,04399	0,02813	1,63957					49569					50	1	29,981
8,848889																														n	n
8,85																	0,0719	0,04378	0,02811	1,6421					49575					50	1	30,006
8,865556																														n	n
8,866667																	0,07179	0,04396	0,02783	1,63319					49581					50	1	30
8,882222																														n	n
8,883333																	0,07234	0,04411	0,02823	1,64005					49586					50	1	29,983
8,898889																														n	n
8,9																	0,072	0,04419	0,02781	1,62937					49592					50	1	30,003
8,915556																														n	n
8,916667													40	214			0,0722	0,04402	0,02818	1,64021					49597					50	1	29,994
8,932222																														n	n
8,933333																	0,07228	0,04426	0,02802	1,63313					49603					50	1	30,017
8,948889																														n	n
8,95																	0,07234	0,04421	0,02813	1,63623					49609					50	1	29,997
8,965556																														n	n
8,966667																	0,0724	0,04428	0,02812	1,63518					49614					50	1	29,975
8,982222																														n	n
8,983333																	0,0723	0,04402	0,02828	1,64254					49620					50	1	30
8,998889																														n	n
9													19	177			0,0723	0,04409	0,02821	1,63999					49625					50	1	30,022
9,015556																														n	n
9,016667																	0,07228	0,04397	0,02831	1,64384					49631					50	1	29,997
9,032222																														n	n
9,033333																	0,07242	0,04402	0,0284	1,64521					49637					50	1	29,989
9,048889																														n	n
9,05																	0,07268	0,04443	0,02825	1,63589					49642					50	1	30,019
9,065556																														n	n
9,066667																	0,07361	0,04429	0,02931	1,66185					49648					50	1	29,981
9,082222																														n	n
9,083333													31	164			0,07286	0,04446	0,0284	1,63884					49653					50	1	29,997
9,098889																														n	n
9,1																	0,07254	0,04427	0,02827	1,63858					49659					50	1	30,03
9,115556																														n	n
9,116667																	0,07261	0,04433	0,02829	1,6382					49665					50	1	30,003
9,132222																														n	n
9,133333																	0,07288	0,04436	0,02852	1,64289					49670					50	1	30,019
9,148889																														n	n
9,15																	0,07278	0,04451	0,02827	1,63516					49676					50	1	29,978
9,165556																														n	n
9,166667													26	197			0,07305	0,04431	0,02874	1,64874					49681					50	1	30,003
9,182222																														n	n
9,183333																	0,07316	0,04464	0,02852	1,63876					49687					50	1	30
9,198889																														n	n
9,2																	0,07281	0,04475	0,02806	1,62711					49693					50	1	30,008
9,215556																														n	n
9,216667																	0,07296	0,04444	0,02852	1,64191					49698					50	1	29,997
9,232222																														n	n
9,233333																	0,0735	0,04515	0,02835	1,62793					49704					50	1	29,986
9,248889																														n	n
9,25													27	218			0,07319	0,04437	0,02881	1,64933					49709					50	1	29,997
9,265556																														n	n
9,266667																	0,07372	0,04467	0,02905	1,65026					49715					50	1	29,986
9,282222																														n	n
9,283333																	0,0735	0,04463	0,02887	1,647					49721					50	1	29,956
9,298889																														n	n
9,3																	0,0733	0,0447	0,02861	1,64003					49726					50	1	29,972
9,315556																														n	n
9,316667																	0,07316	0,04499	0,02817	1,62624					49732					50	1	29,975
9,332222																														n	n
9,333333													25	164			0,0734	0,04471	0,02869	1,64166					49737					50	1	29,992
9,348889																														n	n
9,35																	0,0735	0,04498	0,02852	1,63416					49743					50	1	29,994
9,365556																														n	n
9,366667																	0,0735	0,04495	0,02855	1,63516					49749					50	1	29,989
9,382222																														n	n
9,383333																	0,07388	0,04493	0,02895	1,64426					49754					50	1	29,994
9,398889																														n	n
9,4																	0,07328	0,04475	0,02853	1,63761					49760					50	1	30,025
9,415556																														n	n
9,416667													20	222			0,07382	0,04463	0,02919	1,65409					49765					50	1	30,003
9,432222																														n	n
9,433333																	0,07342	0,04481	0,0286	1,63821					49771					50	1	29,989
9,448889																														n	n
9,45																	0,07375	0,04485	0,0289	1,64433					49777					50	1	30,006
9,465556																														n	n
9,466667																	0,07372	0,0451	0,02862	1,63456					49782					50	1	30,003
9,482222																														n	n
9,483333																	0,07366	0,04488	0,02877	1,64111					49788					50	1	29,997
9,498889																														n	n
9,5													30	199			0,07365	0,04502	0,02863	1,63593					49793					50	1	30,025
9,515556																														n	n
9,516667																	0,07389	0,04483	0,02906	1,6482					49799					50	1	29,992
9,532222																														n	n
9,533333																	0,07428	0,04515	0,02912	1,64504					49805					50	1	30,003
9,548889																														n	n
9,55																	0,07415	0,04514	0,02901	1,64277					49810					50	1	30,014
9,565556																														n	n
9,566667																	0,07392	0,04485	0,02907	1,64827					49816					50	1	30,008
9,582222																														n	n
9,583333													34	214			0,07438	0,045	0,02938	1,65286					49821					50	1	30,006
9,598889																														n	n
9,6																	0,07444	0,04534	0,02911	1,64203					49827					50	1	29,994
9,615556																														n	n
9,616667																	0,0742	0,04528	0,02892	1,63866					49833					50	1	30,019
9,632222																														n	n
9,633333																	0,07372	0,04529	0,02843	1,62785					49838					50	1	29,992
9,648889																														n	n
9,65																	0,07403	0,04529	0,02874	1,63451					49844					50	1	29,997
9,665556																														n	n
9,666667													14	211			0,07428	0,04522	0,02906	1,64269					49849					50	1	30,011
9,682222																														n	n
9,683333																	0,07454	0,04539	0,02915	1,64214					49855					50	1	30
9,698889																														n	n
9,7																	0,07414	0,04515	0,02899	1,6421					49861					50	1	29,992
9,715556																														n	n
9,716667																	0,07442	0,04552	0,02889	1,63467					49866					50	1	29,967
9,732222																														n	n
9,733333																	0,07414	0,04532	0,02882	1,63587					49872					50	1	29,997
9,748889																														n	n
9,75													14	209			0,07442	0,04527	0,02915	1,64387					49877					50	1	30
9,765556																														n	n
9,766667																	0,07436	0,04536	0,02899	1,63908					49883					50	1	29,992
9,782222																														n	n
9,783333																	0,0745	0,04549	0,02901	1,63769					49889					50	1	29,992
9,798889																														n	n
9,8																	0,07455	0,04537	0,02918	1,64305					49894					50	1	29,997
9,815556																														n	n
9,816667																	0,07452	0,04566	0,02886	1,63199					49900					50	1	29,989
9,832222																														n	n
9,833333													35	230			0,07486	0,0458	0,02907	1,63464					49905					50	1	29,989
9,848889																														n	n
9,85																	0,0749	0,04576	0,02914	1,63668					49911					50	1	29,972
9,865556																														n	n
9,866667																	0,07478	0,04558	0,0292	1,64061					49917					50	1	29,981
9,882222																														n	n
9,883333																	0,0749	0,04554	0,02936	1,64461					49922					50	1	29,981
9,898889																														n	n
9,9																	0,0747	0,04554	0,02916	1,64024					49928					50	1	29,967
9,915556																														n	n
9,916667													23	197			0,0746	0,04566	0,02894	1,63377					49933					50	1	29,986
9,932222																														n	n
9,933333																	0,07506	0,04574	0,02931	1,6408					49939					50	1	30,022
9,948889																														n	n
9,95																	0,07488	0,04562	0,02926	1,64139					49945					50	1	30,017
9,965556																														n	n
9,966667																	0,07465	0,04585	0,0288	1,62826					49950					50	1	30
9,982222																														n	n
9,983333																	0,07534	0,04595	0,02939	1,63952					49956					50	1	29,986
9,998889																														n	n
10													28	193			0,07492	0,04547	0,02944	1,64742					49961					50	1	29,972
10,015556																														n	n
10,016667																	0,07498	0,04596	0,02902	1,63132					49967					50	1	30
10,032222																														n	n
10,033333																	0,07517	0,046	0,02918	1,63427					49973					50	1	29,992
10,048889																														n	n
10,05																	0,07522	0,04614	0,02908	1,63034					49978					50	1	30,011
10,065556																														n	n
10,066667																	0,07553	0,04602	0,02951	1,64123					49984					50	1	29,994
10,082222																														n	n
10,083333													20	195			0,07526	0,04595	0,02931	1,63791					49989					50	1	29,986
10,098889																														n	n
10,1																	0,075	0,04571	0,02929	1,64075					49995					50	1	30,003
10,115556																														n	n
10,116667																	0,0754	0,04622	0,02918	1,63141					50001					50	1	30
10,132222																														n	n
10,133333																	0,07572	0,04612	0,0296	1,64196					50006					50	1	30,006
10,148889																														n	n
10,15																	0,07544	0,04599	0,02946	1,64054					50012					50	1	30,017
10,165556																														n	n
10,166667													39	172			0,07578	0,04639	0,02939	1,63346					50017					50	1	29,997
10,182222																														n	n
10,183333																	0,07595	0,04585	0,0301	1,65659					50023					50	1	30,017
10,198889																														n	n
10,2																	0,07618	0,04622	0,02996	1,64819					50029					50	1	29,983
10,215556																														n	n
10,216667																	0,0761	0,04741	0,0287	1,60531					50034					50	1	29,989
10,232222																														n	n
10,233333																	0,07604	0,04671	0,02933	1,62789					50040					50	1	29,986
10,248889																														n	n
10,25													23	199			0,07602	0,04624	0,02978	1,6441					50045					50	1	30,003
10,265556																														n	n
10,266667																	0,07613	0,0463	0,02982	1,64413					50051					50	1	30
10,282222																														n	n
10,283333																	0,07568	0,04627	0,02942	1,63577					50057					50	1	30,003
10,298889																														n	n
10,3																	0,07578	0,04614	0,02964	1,6425					50062					50	1	30,014
10,315556																														n	n
10,316667																	0,07607	0,04659	0,02948	1,63287					50068					50	1	29,997
10,332222																														n	n
10,333333													38	214			0,07609	0,04648	0,02962	1,63723					50073					50	1	29,981
10,348889																														n	n
10,35																	0,07604	0,0463	0,02974	1,64221					50079					50	1	30,008
10,365556																														n	n
10,366667																	0,0767	0,04705	0,02966	1,63032					50085					50	1	29,997
10,382222																														n	n
10,383333																	0,07642	0,04663	0,0298	1,63903					50090					50	1	30,006
10,398889																														n	n
10,4																	0,07635	0,04661	0,02974	1,63793					50096					50	1	30,014
10,415556																														n	n
10,416667													21	206			0,07602	0,04677	0,02925	1,62549					50101					50	1	30,006
10,432222																														n	n
10,433333																	0,07663	0,04636	0,03027	1,65302					50107					50	1	29,983
10,448889																														n	n
10,45																	0,07637	0,04666	0,02971	1,63671					50113					50	1	30,017
10,465556																														n	n
10,466667																	0,07642	0,04661	0,02981	1,63952					50118					50	1	30
10,482222																														n	n
10,483333																	0,0775	0,04681	0,03068	1,65544					50124					50	1	30,028
10,498889																														n	n
10,5													35	209			0,07639	0,04644	0,02995	1,64481					50129					50	1	30,022
10,515556																														n	n
10,516667																	0,07693	0,04678	0,03015	1,64462					50135					50	1	30,025
10,532222																														n	n
10,533333																	0,07683	0,04708	0,02975	1,6318					50141					50	1	30,003
10,548889																														n	n
10,55																	0,07679	0,04681	0,02998	1,6404					50146					50	1	29,992
10,565556																														n	n
10,566667																	0,07697	0,04693	0,03004	1,64008					50152					50	1	30,022
10,582222																														n	n
10,583333													23	215			0,07653	0,0471	0,02943	1,62479					50157					50	1	29,992
10,598889																														n	n
10,6																	0,07704	0,04724	0,0298	1,63069					50163					50	1	29,992
10,615556																														n	n
10,616667																	0,07677	0,04699	0,02978	1,6339					50169					50	1	30,003
10,632222																														n	n
10,633333																	0,0772	0,04691	0,03029	1,64571					50174					50	1	30,025
10,648889																														n	n
10,65																	0,07702	0,04686	0,03016	1,64361					50180					50	1	30
10,665556																														n	n
10,666667													15	219			0,07684	0,0468	0,03005	1,642					50185					50	1	30,006
10,682222																														n	n
10,683333																	0,07702	0,04717	0,02985	1,63277					50191					50	1	30,022
10,698889																														n	n
10,7																	0,07713	0,04721	0,02992	1,63377					50197					50	1	29,997
10,715556																														n	n
10,716667																	0,07705	0,04707	0,02998	1,637					50202					50	1	30,011
10,732222																														n	n
10,733333																	0,07723	0,047	0,03023	1,64319					50208					50	1	30,011
10,748889																														n	n
10,75													0	233			0,07729	0,0468	0,03049	1,65149					50213					50	1	30,008
10,765556																														n	n
10,766667																	0,07695	0,04681	0,03014	1,64373					50219					50	1	30,008
10,782222																														n	n
10,783333																	0,07711	0,04686	0,03025	1,64551					50225					50	1	30,011
10,798889																														n	n
10,8																	0,07745	0,04722	0,03022	1,64004					50230					50	1	30,003
10,815556																														n	n
10,816667																	0,07762	0,04741	0,03021	1,63718					50236					50	1	30,003
10,832222																														n	n
10,833333													0	206			0,0771	0,0469	0,03021	1,64414					50241					50	1	30,003
10,848889																														n	n
10,85																	0,07782	0,04741	0,03041	1,6414					50247					50	1	30,011
10,865556																														n	n
10,866667																	0,07741	0,04722	0,03019	1,63926					50253					50	1	30,006
10,882222																														n	n
10,883333																	0,07773	0,04748	0,03026	1,63729					50258					50	1	30,017
10,898889																														n	n
10,9																	0,07779	0,04727	0,03052	1,64574					50264					50	1	29,983
10,915556																														n	n
10,916667													4	231			0,07776	0,04789	0,02987	1,62379					50269					50	1	30,017
10,932222																														n	n
10,933333																	0,07783	0,04751	0,03032	1,63813					50275					50	1	30,014
10,948889																														n	n
10,95																	0,07767	0,04773	0,02994	1,62726					50281					50	1	30,019
10,965556																														n	n
10,966667																	0,07818	0,04758	0,0306	1,64308					50286					50	1	30,003
10,982222																														n	n
10,983333																	0,07785	0,04756	0,03029	1,63677					50292					50	1	29,983
10,998889																														n	n
11													39	241			0,07814	0,04773	0,03041	1,63706					50297					50	1	29,997
11,015556																														n	n
11,016667																	0,07793	0,04727	0,03066	1,64872					50303					50	1	30,03
11,032222																														n	n
11,033333																	0,07814	0,04781	0,03033	1,63445					50309					50	1	30,019
11,048889																														n	n
11,05																	0,0782	0,04746	0,03075	1,64786					50314					50	1	29,986
11,065556																														n	n
11,066667																	0,07841	0,04775	0,03066	1,64219					50320					50	1	30,025
11,082222																														n	n
11,083333													32	237			0,07816	0,0476	0,03056	1,64214					50325					50	1	30,017
11,098889																														n	n
11,1																	0,07818	0,04773	0,03045	1,63784					50331					50	1	30,003
11,115556																														n	n
11,116667																	0,07811	0,04763	0,03048	1,64001					50337					50	1	30,006
11,132222																														n	n
11,133333																	0,078	0,04763	0,03037	1,63767					50342					50	1	30,017
11,148889																														n	n
11,15																	0,07873	0,04765	0,03108	1,65224					50348					50	1	30,008
11,165556																														n	n
11,166667													4	248			0,0784	0,04789	0,03051	1,63713					50353					50	1	30,003
11,182222																														n	n
11,183333																	0,07857	0,04789	0,03067	1,64046					50359					50	1	30
11,198889																														n	n
11,2																	0,07927	0,0484	0,03087	1,63791					50365					50	1	30,014
11,215556																														n	n
11,216667																	0,07869	0,04792	0,03077	1,64215					50370					50	1	30,008
11,232222																														n	n
11,233333																	0,07901	0,04853	0,03048	1,6281					50376					50	1	30,006
11,248889																														n	n
11,25													22	220			0,07895	0,04853	0,03041	1,62672					50381					50	1	30,041
11,265556																														n	n
11,266667																	0,07874	0,04797	0,03078	1,64157					50387					50	1	30,033
11,282222																														n	n
11,283333																	0,08025	0,04852	0,03173	1,65406					50393					50	1	30,028
11,298889																														n	n
11,3																	0,07873	0,04802	0,03071	1,63937					50398					50	1	30,011
11,315556																														n	n
11,316667																	0,07868	0,0478	0,03087	1,64588					50404					50	1	30,017
11,332222																														n	n
11,333333													0	231			0,07915	0,04816	0,031	1,64369					50409					50	1	30,017
11,348889																														n	n
11,35																	0,07915	0,04843	0,03072	1,63428					50415					50	1	30,03
11,365556																														n	n
11,366667																	0,07919	0,04793	0,03126	1,65207					50421					50	1	29,994
11,382222																														n	n
11,383333																	0,07927	0,04807	0,0312	1,64901					50426					50	1	30,014
11,398889																														n	n
11,4																	0,07917	0,0479	0,03127	1,6528					50432					50	1	29,992
11,415556																														n	n
11,416667													0	225			0,0793	0,04822	0,03108	1,6445					50437					50	1	30,014
11,432222																														n	n
11,433333																	0,07937	0,04826	0,03111	1,64463					50443					50	1	30,025
11,448889																														n	n
11,45																	0,07954	0,04872	0,03082	1,63269					50449					50	1	30,011
11,465556																														n	n
11,466667																	0,07962	0,04853	0,03109	1,64053					50454					50	1	30,019
11,482222																														n	n
11,483333																	0,07941	0,04834	0,03107	1,64272					50460					50	1	30,014
11,498889																														n	n
11,5													0	246			0,07953	0,04831	0,03123	1,64637					50465					50	1	29,992
11,515556																														n	n
11,516667																	0,07938	0,04806	0,03133	1,65181					50471					50	1	30,006
11,532222																														n	n
11,533333																	0,08002	0,04863	0,03138	1,64529					50477					50	1	29,983
11,548889																														n	n
11,55																	0,08011	0,04872	0,03139	1,64432					50482					50	1	30
11,565556																														n	n
11,566667																	0,07956	0,04841	0,03115	1,64344					50488					50	1	29,981
11,582222																														n	n
11,583333													12	242			0,08029	0,04836	0,03192	1,66005					50493					50	1	30,017
11,598889																														n	n
11,6																	0,07945	0,04855	0,0309	1,63645					50499					50	1	29,994
11,615556																														n	n
11,616667																	0,08007	0,04855	0,03152	1,64919					50505					50	1	30,011
11,632222																														n	n
11,633333																	0,07995	0,0484	0,03155	1,65192					50510					50	1	29,967
11,648889																														n	n
11,65																	0,0795	0,04857	0,03094	1,63705					50516					50	1	30,028
11,665556																														n	n
11,666667													30	237			0,08041	0,04867	0,03174	1,65209					50521					50	1	29,994
11,682222																														n	n
11,683333																	0,08012	0,04872	0,0314	1,64462					50527					50	1	30,03
11,698889																														n	n
11,7																	0,08036	0,04923	0,03113	1,63231					50533					50	1	30,011
11,715556																														n	n
11,716667																	0,0803	0,04865	0,03165	1,65065					50538					50	1	30
11,732222																														n	n
11,733333																	0,07991	0,04875	0,03117	1,6394					50544					50	1	29,983
11,748889																														n	n
11,75													13	173			0,08002	0,04897	0,03104	1,63387					50549					50	1	29,994
11,765556																														n	n
11,766667																	0,08044	0,04857	0,03188	1,6564					50555					50	1	30,008
11,782222																														n	n
11,783333																	0,08044	0,04909	0,03135	1,6386					50561					50	1	30,006
11,798889																														n	n
11,8																	0,08006	0,04877	0,03128	1,64138					50566					50	1	30
11,815556																														n	n
11,816667																	0,08051	0,04879	0,03172	1,65024					50572					50	1	30,017
11,832222																														n	n
11,833333													30	241			0,08087	0,04945	0,03142	1,63524					50577					50	1	30,011
11,848889																														n	n
11,85																	0,08059	0,04916	0,03142	1,63917					50583					50	1	29,992
11,865556																														n	n
11,866667																	0,08059	0,04897	0,03161	1,64545					50589					50	1	30,047
11,882222																														n	n
11,883333																	0,08059	0,04878	0,03181	1,65201					50594					50	1	30,033
11,898889																														n	n
11,9																	0,08145	0,04918	0,03227	1,65611					50600					50	1	30,006
11,915556																														n	n
11,916667													39	243			0,08108	0,0499	0,03118	1,62484					50605					50	1	30,019
11,932222																														n	n
11,933333																	0,08071	0,04881	0,0319	1,65367					50611					50	1	30,022
11,948889																														n	n
11,95																	0,08213	0,0499	0,03224	1,646					50617					50	1	30,008
11,965556																														n	n
11,966667																	0,08108	0,04928	0,0318	1,64525					50622					50	1	30
11,982222																														n	n
11,983333																	0,08083	0,04904	0,03179	1,64838					50628					50	1	30,022
11,998889																														n	n
12													36	236			0,08101	0,04966	0,03135	1,63123					50633					50	1	30,011
12,015556																														n	n
12,016667																	0,08112	0,04934	0,03178	1,64415					50639					50	1	30,039
12,029444		50	50
12,032222																														n	n
12,033333																	0,08139	0,04941	0,03198	1,64729					50645					50	1	30,008
12,048889																														n	n
12,05																	0,08105	0,04938	0,03166	1,64117					50650					50	1	30,006
12,065556																														n	n
12,066667																	0,08148	0,04945	0,03202	1,64749					50656					50	1	30,011
12,082222																														n	n
12,083333													13	235			0,08151	0,04987	0,03163	1,6343					50661					50	1	30,014
12,098889																														n	n
12,1																	0,08136	0,04948	0,03189	1,64452					50667					50	1	30,014
12,115556																														n	n
12,116667																	0,0819	0,05007	0,03183	1,63564					50673					50	1	30,003
12,132222																														n	n
12,133333																	0,08207	0,05007	0,032	1,63908					50678					50	1	30,003
12,148889																														n	n
12,15																	0,08204	0,05014	0,03191	1,63643					50684					50	1	30,03
12,165556																														n	n
12,166667													22	258			0,08236	0,04991	0,03245	1,65005					50689					50	1	30,017
12,182222																														n	n
12,183333																	0,08232	0,04995	0,03237	1,64815					50695					50	1	30,014
12,198889																														n	n
12,2																	0,08229	0,0504	0,03189	1,63275					50701					50	1	30,008
12,215556																														n	n
12,216667																	0,08254	0,05035	0,03219	1,63947					50706					50	1	30,014
12,232222																														n	n
12,233333																	0,08265	0,05043	0,03222	1,63899					50712					50	1	30,039
12,248889																														n	n
12,25													23	240			0,08264	0,05041	0,03222	1,63914					50717					50	1	30,014
12,265556																														n	n
12,266667																	0,08313	0,05071	0,03242	1,6393					50723					50	1	30,022
12,282222																														n	n
12,283333																	0,08252	0,05026	0,03226	1,64175					50729					50	1	30,05
12,298889																														n	n
12,3																	0,08291	0,05054	0,03237	1,64057					50734					50	1	30,05
12,315556																														n	n
12,316667																	0,0827	0,05064	0,03206	1,63311					50740					50	1	30,008
12,332222																														n	n
12,333333													22	248			0,08302	0,05057	0,03245	1,64174					50745					50	1	30,044
12,348889																														n	n
12,35																	0,08297	0,05076	0,03221	1,63462					50751					50	1	30,041
12,365556																														n	n
12,366667																	0,08291	0,0509	0,03202	1,62911					50757					50	1	30,033
12,382222																														n	n
12,383333																	0,08331	0,05098	0,03233	1,63409					50762					50	1	30,036
12,398889																														n	n
12,4																	0,08377	0,05077	0,033	1,65001					50768					50	1	30,033
12,415556																														n	n
12,416667													49	249			0,08343	0,05091	0,03252	1,63884					50773					50	1	30,039
12,432222																														n	n
12,433333																	0,08352	0,05095	0,03256	1,63912					50779					50	1	30,044
12,448889																														n	n
12,45																	0,08428	0,05109	0,03318	1,64952					50785					50	1	30,019
12,465556																														n	n
12,466667																	0,08397	0,05148	0,03249	1,63122					50790					50	1	30,044
12,482222																														n	n
12,483333																	0,08395	0,05131	0,03264	1,63625					50796					50	1	30,028
12,498889																														n	n
12,5													30	227			0,08404	0,05103	0,03301	1,64683					50801					50	1	30,025
12,515556																														n	n
12,516667																	0,08411	0,05143	0,03268	1,63555					50807					50	1	30,019
12,532222																														n	n
12,533333																	0,08388	0,05141	0,03247	1,63168					50813					50	1	30,017
12,548889																														n	n
12,55																	0,0842	0,05126	0,03294	1,64266					50818					50	1	30,036
12,565556																														n	n
12,566667																	0,08404	0,0515	0,03254	1,63187					50824					50	1	30,028
12,582222																														n	n
12,583333													19	275			0,08419	0,05148	0,03271	1,63546					50829					50	1	30,033
12,598889																														n	n
12,6																	0,08425	0,05129	0,03297	1,64279					50835					50	1	30,025
12,615556																														n	n
12,616667																	0,08446	0,0517	0,03276	1,63363					50841					50	1	30,003
12,632222																														n	n
12,633333																	0,08435	0,0518	0,03255	1,62829					50846					50	1	30,039
12,648889																														n	n
12,65																	0,08464	0,05178	0,03286	1,63448					50852					50	1	29,992
12,665556																														n	n
12,666667													43	225			0,08449	0,05173	0,03276	1,63326					50857					50	1	30,033
12,682222																														n	n
12,683333																	0,08468	0,05208	0,0326	1,62599					50863					50	1	30,025
12,698889																														n	n
12,7																	0,08464	0,05211	0,03253	1,62417					50869					50	1	30,008
12,715556																														n	n
12,716667																	0,08515	0,05232	0,03283	1,62746					50874					50	1	30,017
12,732222																														n	n
12,733333																	0,08464	0,05201	0,03263	1,62745					50880					50	1	30,039
12,748889																														n	n
12,75													24	268			0,08533	0,05266	0,03267	1,62052					50885					50	1	30,028
12,765556																														n	n
12,766667																	0,08544	0,05213	0,03331	1,63886					50891					50	1	30,011
12,782222																														n	n
12,783333																	0,08501	0,05218	0,03283	1,62908					50897					50	1	30,03
12,798889																														n	n
12,8																	0,08528	0,05276	0,03252	1,61629					50902					50	1	30,019
12,815556																														n	n
12,816667																	0,08517	0,05252	0,03265	1,6216					50908					50	1	30,014
12,832222																														n	n
12,833333													0	269			0,08511	0,0523	0,03281	1,62739					50913					50	1	30,036
12,848889																														n	n
12,85																	0,08526	0,05234	0,03291	1,62883					50919					50	1	30,019
12,865556																														n	n
12,866667																	0,08557	0,05234	0,03324	1,63511					50925					50	1	30,044
12,882222																														n	n
12,883333																	0,08573	0,05245	0,03328	1,63442					50930					50	1	30,008
12,898889																														n	n
12,9																	0,08561	0,05249	0,03312	1,63103					50936					50	1	30,006
12,915556																														n	n
12,916667													47	229			0,08557	0,05281	0,03276	1,62036					50941					50	1	30,036
12,932222																														n	n
12,933333																	0,08573	0,05283	0,0329	1,62272					50947					50	1	30,022
12,948889																														n	n
12,95																	0,08594	0,0529	0,03304	1,62465					50953					50	1	30,039
12,965556																														n	n
12,966667																	0,08564	0,05278	0,03287	1,62273					50958					50	1	30,033
12,982222																														n	n
12,983333																	0,08584	0,05279	0,03305	1,62602					50964					50	1	30,03
12,998889																														n	n
13													28	264			0,0861	0,05286	0,03323	1,62873					50969					50	1	30,019
13,015556																														n	n
13,016667																	0,08621	0,0532	0,03301	1,62056					50975					50	1	30,047
13,032222																														n	n
13,033333																	0,08623	0,05346	0,03278	1,61312					50981					50	1	30,028
13,048889																														n	n
13,05																	0,08681	0,05341	0,0334	1,62537					50986					50	1	30,022
13,065556																														n	n
13,066667																	0,0865	0,05315	0,03334	1,62725					50992					50	1	30,041
13,082222																														n	n
13,083333													18	254			0,08631	0,0532	0,03312	1,62255					50997					50	1	30,036
13,098889																														n	n
13,1																	0,08648	0,05338	0,0331	1,62013					51003					50	1	30,047
13,115556																														n	n
13,116667																	0,08697	0,05339	0,03359	1,62914					51009					50	1	30,025
13,132222																														n	n
13,133333																	0,08739	0,05439	0,033	1,60672					51014					50	1	30,061
13,148889																														n	n
13,15																	0,08705	0,05365	0,0334	1,62267					51020					50	1	30,028
13,165556																														n	n
13,166667													27	262			0,08695	0,05313	0,03382	1,63645					51025					50	1	30,077
13,182222																														n	n
13,183333																	0,08705	0,05341	0,03364	1,62992					51031					50	1	30,028
13,198889																														n	n
13,2																	0,08776	0,05373	0,03402	1,63325					51037					50	1	30,039
13,215556																														n	n
13,216667																	0,08727	0,05405	0,03322	1,61451					51042					50	1	30,028
13,232222																														n	n
13,233333																	0,08767	0,05366	0,03401	1,63383					51048					50	1	30,03
13,248889																														n	n
13,25													33	265			0,08756	0,05421	0,03335	1,61522					51053					50	1	30,041
13,265556																														n	n
13,266667																	0,08791	0,05401	0,0339	1,62757					51059					50	1	30,061
13,282222																														n	n
13,283333																	0,0876	0,05417	0,03342	1,61697					51065					50	1	30,047
13,298889																														n	n
13,3																	0,08834	0,05417	0,03417	1,63071					51070					50	1	30,061
13,315556																														n	n
13,316667																	0,08796	0,05451	0,03345	1,61364					51076					50	1	30,061
13,332222																														n	n
13,333333													34	245			0,08794	0,054	0,03393	1,62835					51081					50	1	30,033
13,348889																														n	n
13,35																	0,08873	0,05429	0,03444	1,63427					51087					50	1	30,019
13,365556																														n	n
13,366667																	0,0886	0,05422	0,03438	1,634					51093					50	1	30,036
13,382222																														n	n
13,383333																	0,08827	0,05598	0,0323	1,57696					51098					50	1	30
13,398889																														n	n
13,4																	0,08867	0,05455	0,03413	1,62571					51104					50	1	30,019
13,415556																														n	n
13,416667													18	249			0,08895	0,05468	0,03427	1,62674					51109					50	1	30,022
13,432222																														n	n
13,433333																	0,08871	0,0547	0,03401	1,6218					51115					50	1	30,039
13,448889																														n	n
13,45																	0,08893	0,05475	0,03418	1,62437					51121					50	1	30,017
13,465556																														n	n
13,466667																	0,08912	0,05484	0,03428	1,625					51126					50	1	30,003
13,482222																														n	n
13,483333																	0,08903	0,05492	0,03411	1,62104					51132					50	1	30,014
13,498889																														n	n
13,5													18	254			0,08871	0,05465	0,03405	1,62312					51137					50	1	30,014
13,515556																														n	n
13,516667																	0,0893	0,05506	0,03424	1,62188					51143					50	1	30,006
13,532222																														n	n
13,533333																	0,08939	0,05541	0,03398	1,61322					51149					50	1	30,022
13,548889																														n	n
13,55																	0,08919	0,05509	0,0341	1,61897					51154					50	1	30,014
13,565556																														n	n
13,566667																	0,08951	0,05519	0,03431	1,62167					51160					50	1	30,003
13,582222																														n	n
13,583333													46	294			0,09001	0,05499	0,03502	1,63685					51165					50	1	30,019
13,598889																														n	n
13,6																	0,08922	0,05514	0,03408	1,61801					51171					50	1	30,006
13,615556																														n	n
13,616667																	0,08941	0,05518	0,03423	1,62029					51177					50	1	30,003
13,632222																														n	n
13,633333																	0,08974	0,05516	0,03458	1,62699					51182					50	1	30,008
13,648889																														n	n
13,65																	0,08977	0,05547	0,0343	1,61845					51188					50	1	30,03
13,665556																														n	n
13,666667													11	247			0,09025	0,0555	0,03475	1,62609					51193					50	1	30,039
13,682222																														n	n
13,683333																	0,09038	0,05579	0,03458	1,61985					51199					50	1	30,039
13,698889																														n	n
13,7																	0,08985	0,05629	0,03356	1,59627					51205					50	1	30,052
13,715556																														n	n
13,716667																	0,09007	0,05589	0,03418	1,61152					51210					50	1	30,041
13,732222																														n	n
13,733333																	0,09018	0,05552	0,03467	1,62443					51216					50	1	30,052
13,748889																														n	n
13,75													34	247			0,09018	0,05577	0,03441	1,61704					51221					50	1	30,063
13,765556																														n	n
13,766667																	0,09057	0,05605	0,03452	1,61591					51227					50	1	30,074
13,782222																														n	n
13,783333																	0,09088	0,0562	0,03468	1,61703					51233					50	1	30,063
13,798889																														n	n
13,8																	0,09064	0,05605	0,0346	1,61728					51238					50	1	30,028
13,815556																														n	n
13,816667																	0,0911	0,05613	0,03497	1,62301					51244					50	1	30,044
13,832222																														n	n
13,833333													20	254			0,09125	0,05653	0,03472	1,61416					51249					50	1	30,058
13,848889																														n	n
13,85																	0,09072	0,05625	0,03447	1,61275					51255					50	1	30,022
13,865556																														n	n
13,866667																	0,09099	0,05678	0,03421	1,60241					51261					50	1	30,03
13,882222																														n	n
13,883333																	0,0909	0,05657	0,03433	1,60693					51266					50	1	30,003
13,898889																														n	n
13,9																	0,09124	0,05656	0,03468	1,61308					51272					50	1	29,994
13,915556																														n	n
13,916667													45	252			0,09151	0,05651	0,035	1,61944					51277					50	1	30,003
13,932222																														n	n
13,933333																	0,09124	0,05608	0,03516	1,6269					51283					50	1	29,978
13,948889																														n	n
13,95																	0,0912	0,05671	0,03449	1,60819					51289					50	1	30,014
13,965556																														n	n
13,966667																	0,09184	0,05658	0,03525	1,62304					51294					50	1	30,028
13,982222																														n	n
13,983333																	0,09206	0,05687	0,03519	1,61888					51300					50	1	30,025
13,998889																														n	n
14													0	270			0,09138	0,0564	0,03499	1,62031					51305					50	1	30
14,015556																														n	n
14,016667																	0,09145	0,05677	0,03469	1,61104					51311					50	1	30
14,032222																														n	n
14,033333																	0,09199	0,05694	0,03505	1,61545					51317					50	1	30,011
14,048889																														n	n
14,05																	0,09225	0,05726	0,03499	1,61103					51322					50	1	30,017
14,065556																														n	n
14,066667																	0,09158	0,05683	0,03475	1,61152					51328					50	1	30,041
14,082222																														n	n
14,083333													37	259			0,09236	0,05694	0,03542	1,62212					51333					50	1	30,017
14,098889																														n	n
14,1																	0,09256	0,05759	0,03497	1,60724					51339					50	1	29,986
14,115556																														n	n
14,116667																	0,09217	0,05728	0,0349	1,60929					51345					50	1	30,036
14,132222																														n	n
14,133333																	0,09236	0,05697	0,03539	1,62112					51350					50	1	29,989
14,148889																														n	n
14,15																	0,0923	0,05721	0,03509	1,61336					51356					50	1	30,033
14,165556																														n	n
14,166667													45	253			0,09264	0,0574	0,03525	1,61407					51361					50	1	30,017
14,182222																														n	n
14,183333																	0,0928	0,05712	0,03568	1,62469					51367					50	1	30,028
14,198889																														n	n
14,2																	0,09269	0,05724	0,03545	1,61927					51373					50	1	30,014
14,215556																														n	n
14,216667																	0,09306	0,0574	0,03567	1,62143					51378					50	1	30,033
14,232222																														n	n
14,233333																	0,09299	0,05742	0,03557	1,61949					51384					50	1	30,028
14,248889																														n	n
14,25													14	260			0,09334	0,05747	0,03587	1,62425					51389					50	1	30,039
14,265556																														n	n
14,266667																	0,09301	0,05784	0,03517	1,60799					51395					50	1	30,008
14,282222																														n	n
14,283333																	0,09332	0,05769	0,03563	1,61767					51401					50	1	30,05
14,298889																														n	n
14,3																	0,0935	0,05743	0,03607	1,62807					51406					50	1	30,03
14,315556																														n	n
14,316667																	0,0935	0,05765	0,03585	1,62187					51412					50	1	30,022
14,332222																														n	n
14,333333													24	303			0,0937	0,05764	0,03606	1,6256					51417					50	1	30,028
14,348889																														n	n
14,35																	0,09387	0,05825	0,03561	1,6113					51423					50	1	30,022
14,365556																														n	n
14,366667																	0,09373	0,0579	0,03583	1,6189					51429					50	1	30,033
14,382222																														n	n
14,383333																	0,09381	0,05812	0,03569	1,61411					51434					50	1	30,039
14,398889																														n	n
14,4																	0,0942	0,0581	0,0361	1,62133					51440					50	1	30,047
14,415556																														n	n
14,416667													39	286			0,09383	0,0582	0,03562	1,61201					51445					50	1	30,036
14,432222																														n	n
14,433333																	0,0944	0,05833	0,03607	1,61845					51451					50	1	30
14,448889																														n	n
14,45																	0,09431	0,05853	0,03578	1,61131					51457					50	1	30,03
14,465556																														n	n
14,466667																	0,0944	0,05816	0,03624	1,62319					51462					50	1	30,039
14,482222																														n	n
14,483333																	0,09446	0,05848	0,03598	1,61519					51468					50	1	30,033
14,498889																														n	n
14,5													33	297			0,09458	0,05863	0,03595	1,61318					51473					50	1	30,006
14,515556																														n	n
14,516667																	0,09446	0,0587	0,03576	1,60913					51479					50	1	30,028
14,532222																														n	n
14,533333																	0,09466	0,05855	0,03611	1,61685					51485					50	1	30,036
14,548889																														n	n
14,55																	0,09487	0,05893	0,03594	1,60986					51490					50	1	30,019
14,565556																														n	n
14,566667																	0,09484	0,05875	0,03609	1,6142					51496					50	1	30,011
14,582222																														n	n
14,583333													25	259			0,09495	0,05857	0,03639	1,62127					51501					50	1	30,03
14,598889																														n	n
14,6																	0,09544	0,05908	0,03636	1,61547					51507					50	1	30,039
14,615556																														n	n
14,616667																	0,09511	0,05908	0,03603	1,60985					51513					50	1	30,019
14,632222																														n	n
14,633333																	0,09539	0,05899	0,0364	1,61702					51518					50	1	30,03
14,648889																														n	n
14,65																	0,0955	0,0593	0,0362	1,61051					51524					50	1	30,014
14,665556																														n	n
14,666667													37	270			0,09544	0,05926	0,03618	1,61062					51529					50	1	30,028
14,682222																														n	n
14,683333																	0,09544	0,0596	0,03584	1,6014					51535					50	1	30,011
14,698889																														n	n
14,7																	0,09595	0,05941	0,03654	1,61517					51541					50	1	30,036
14,715556																														n	n
14,716667																	0,09629	0,05949	0,0368	1,61857					51546					50	1	30,017
14,732222																														n	n
14,733333																	0,09584	0,05956	0,03628	1,6091					51552					50	1	30,017
14,748889																														n	n
14,75													38	260			0,09606	0,05958	0,03648	1,61236					51557					50	1	30,036
14,765556																														n	n
14,765833																														n
14,766667																	0,09573	0,05928	0,03644	1,61468					51563					50	1	30,017
14,782222																														n	n
14,783333																	0,09595	0,05951	0,03644	1,61227					51569					50	1	30,019
14,798889																														n	n
14,8																	0,09611	0,05988	0,03623	1,60502					51574					50	1	30,022
14,815556																														n	n
14,816667																	0,09584	0,05948	0,03636	1,61141					51580					50	1	30,041
14,832222																														n	n
14,833333													23	258			0,09625	0,05972	0,03653	1,61175					51585					50	1	30,028
14,848889																														n	n
14,85																	0,09666	0,06022	0,03644	1,60523					51591					50	1	30
14,865556																														n	n
14,866667																	0,09651	0,06039	0,03612	1,59811					51597					50	1	30,011
14,882222																														n	n
14,883333																	0,09712	0,06015	0,03697	1,61474					51602					50	1	30,03
14,898889																														n	n
14,9																	0,09685	0,06006	0,03679	1,61251					51608					50	1	30,017
14,915556																														n	n
14,916667													19	275			0,09742	0,06067	0,03676	1,60587					51613					50	1	30,028
14,932222																														n	n
14,933333																	0,09708	0,0605	0,03659	1,60477					51619					50	1	30,036
14,948889																														n	n
14,95																	0,09686	0,06015	0,03671	1,61035					51625					50	1	30,019
14,965556																														n	n
14,966667																	0,09765	0,06063	0,03702	1,61053					51630					50	1	30,019
14,982222																														n	n
14,983333																	0,09729	0,06037	0,03692	1,61146					51636					50	1	30,028
14,998889																														n	n
15													25	272			0,09767	0,06063	0,03704	1,61092					51641					50	1	30,011
15,015556																														n	n
15,016667																	0,09745	0,06063	0,03681	1,6072					51647					50	1	30,039
15,032222																														n	n
15,033333																	0,0979	0,06091	0,03699	1,60726					51653					50	1	30,019
15,048889																														n	n
15,05																	0,09759	0,0605	0,0371	1,61324					51658					50	1	30,041
15,065556																														n	n
15,066667																	0,09775	0,06091	0,03684	1,60483					51664					50	1	30,019
15,082222																														n	n
15,083333													1	280			0,09767	0,06053	0,03714	1,61357					51669					50	1	30,033
15,098889																														n	n
15,1																	0,09817	0,06075	0,03742	1,61589					51675					50	1	29,994
15,115556																														n	n
15,116667																	0,09736	0,06068	0,03668	1,60447					51681					50	1	29,986
15,132222																														n	n
15,133333																	0,09812	0,06099	0,03713	1,60869					51686					50	1	30,03
15,148889																														n	n
15,15																	0,09853	0,06109	0,03744	1,61281					51692					50	1	30,041
15,165556																														n	n
15,166667													42	299			0,09861	0,06136	0,03725	1,60713					51697					50	1	30,025
15,182222																														n	n
15,183333																	0,09829	0,06101	0,03728	1,61112					51703					50	1	30,028
15,198889																														n	n
15,2																	0,09888	0,06115	0,03773	1,61704					51709					50	1	30,025
15,215556																														n	n
15,216667																	0,09889	0,06153	0,03736	1,60721					51714					50	1	30,05
15,232222																														n	n
15,233333																	0,09913	0,06129	0,03785	1,61752					51720					50	1	30,022
15,248889																														n	n
15,25													15	308			0,09884	0,06186	0,03698	1,59778					51725					50	1	30,014
15,265556																														n	n
15,266667																	0,09917	0,06186	0,03731	1,6032					51731					50	1	30,041
15,282222																														n	n
15,283333																	0,09902	0,06153	0,03749	1,60936					51737					50	1	30,03
15,298889																														n	n
15,3																	0,09903	0,06154	0,03749	1,60912					51742					50	1	30,055
15,315556																														n	n
15,316667																	0,09945	0,06186	0,03759	1,60761					51748					50	1	30,025
15,332222																														n	n
15,333333													18	296			0,0994	0,06164	0,03776	1,61263					51753					50	1	30,025
15,348889																														n	n
15,35																	0,09981	0,06216	0,03765	1,60574					51759					50	1	30,006
15,365556																														n	n
15,366667																	0,09921	0,0616	0,03761	1,61053					51765					50	1	30,028
15,382222																														n	n
15,383333																	0,09973	0,06181	0,03793	1,61358					51770					50	1	30,019
15,398889																														n	n
15,4																	0,09985	0,06238	0,03747	1,60065					51776					50	1	30,044
15,415556																														n	n
15,416667													49	289			0,09996	0,06215	0,03781	1,60831					51781					50	1	30,017
15,432222																														n	n
15,433333																	0,10015	0,06229	0,03786	1,60781					51787					50	1	30,014
15,448889																														n	n
15,45																	0,10009	0,06195	0,03814	1,61572					51793					50	1	30,017
15,465556																														n	n
15,466667																	0,10004	0,06235	0,03769	1,60458					51798					50	1	29,994
15,482222																														n	n
15,483333																	0,10054	0,06235	0,03819	1,6126					51804					50	1	30
15,498889																														n	n
15,5													22	286			0,10066	0,06274	0,03792	1,60434					51809					50	1	29,994
15,515556																														n	n
15,516667																	0,1003	0,06261	0,03769	1,60203					51815					50	1	29,981
15,532222																														n	n
15,533333																	0,10064	0,06264	0,038	1,60666					51821					50	1	29,989
15,548889																														n	n
15,55																	0,10096	0,06265	0,03831	1,61141					51826					50	1	29,992
15,565556																														n	n
15,566667																	0,10159	0,06326	0,03832	1,60579					51832					50	1	29,989
15,582222																														n	n
15,583333													33	297			0,10098	0,06302	0,03796	1,60231					51837					50	1	29,997
15,598889																														n	n
15,6																	0,10104	0,0629	0,03814	1,60641					51843					50	1	29,994
15,615556																														n	n
15,616667																	0,10095	0,06287	0,03808	1,60565					51849					50	1	30,008
15,632222																														n	n
15,633333																	0,10136	0,06352	0,03784	1,59568					51854					50	1	30,003
15,648889																														n	n
15,65																	0,10124	0,06302	0,03822	1,60654					51860					50	1	30,028
15,665556																														n	n
15,666667													52	322			0,10178	0,06357	0,03821	1,60108					51865					50	1	29,994
15,682222																														n	n
15,683333																	0,10188	0,0633	0,03858	1,60946					51871					50	1	30,006
15,698889																														n	n
15,7																	0,10148	0,06316	0,03832	1,60679					51877					50	1	30,003
15,715556																														n	n
15,716667																	0,10186	0,06326	0,0386	1,61013					51882					50	1	29,997
15,732222																														n	n
15,733333																	0,10204	0,06393	0,0381	1,59601					51888					50	1	29,997
15,748889																														n	n
15,75													42	296			0,10216	0,06369	0,03847	1,60392					51893					50	1	30,03
15,765556																														n	n
15,766667																	0,10243	0,06357	0,03886	1,6112					51899					50	1	29,992
15,782222																														n	n
15,783333																	0,10229	0,06349	0,03881	1,61128					51905					50	1	30,022
15,798889																														n	n
15,8																	0,10232	0,06362	0,0387	1,60838					51910					50	1	30,003
15,815556																														n	n
15,816667																	0,10262	0,06413	0,03848	1,60006					51916					50	1	30,017
15,832222																														n	n
15,833333													29	303			0,10292	0,06417	0,03875	1,60394					51921					50	1	30,008
15,848889																														n	n
15,85																	0,10242	0,06422	0,0382	1,59485					51927					50	1	30,019
15,865556																														n	n
15,866667																	0,10277	0,06384	0,03893	1,60978					51933					50	1	30,011
15,882222																														n	n
15,883333																	0,10273	0,06403	0,03871	1,60459					51938					50	1	30,019
15,898889																														n	n
15,9																	0,10304	0,06394	0,0391	1,61155					51944					50	1	30,011
15,915556																														n	n
15,916667													43	337			0,10307	0,06405	0,03903	1,60933					51949					50	1	30,017
15,932222																														n	n
15,933333																	0,10341	0,06418	0,03923	1,61118					51955					50	1	30,055
15,948889																														n	n
15,95																	0,10383	0,0645	0,03933	1,60974					51961					50	1	30,008
15,965556																														n	n
15,966667																	0,10353	0,06436	0,03917	1,60869					51966					50	1	30,017
15,982222																														n	n
15,983333																	0,10357	0,06441	0,03915	1,60786					51972					50	1	30,022
15,998889																														n	n
16													39	307			0,10306	0,06405	0,03902	1,60921					51977					50	1	30,039
16,015556																														n	n
16,016667																	0,10372	0,06424	0,03948	1,61452					51983					50	1	30,028
16,032222																														n	n
16,033333																	0,10371	0,0648	0,03891	1,60058					51989					50	1	30,003
16,048889																														n	n
16,05																	0,10437	0,0656	0,03878	1,59115					51994					50	1	30,025
16,065556																														n	n
16,066667																	0,10387	0,06439	0,03948	1,61305					52000					50	1	30,019
16,082222																														n	n
16,083333													34	311			0,10399	0,06495	0,03903	1,60092					52005					50	1	30,028
16,098889																														n	n
16,1																	0,10466	0,06516	0,03949	1,60608					52011					50	1	30,022
16,115556																														n	n
16,116667																	0,1044	0,06495	0,03945	1,60736					52017					50	1	30,019
16,132222																														n	n
16,133333																	0,10436	0,06555	0,03881	1,59208					52022					50	1	30,011
16,148889																														n	n
16,15																	0,10474	0,06492	0,03982	1,61336					52028					50	1	30,03
16,165556																														n	n
16,166667													18	328			0,10459	0,06518	0,03942	1,60476					52033					50	1	30,019
16,182222																														n	n
16,183333																	0,10512	0,06563	0,03949	1,60171					52039					50	1	30,017
16,198889																														n	n
16,2																	0,10451	0,06497	0,03954	1,60858					52045					50	1	30,036
16,215556																														n	n
16,216667																	0,10535	0,0656	0,03976	1,60608					52050					50	1	30,028
16,232222																														n	n
16,233333																	0,10489	0,06562	0,03927	1,59845					52056					50	1	30,011
16,248889																														n	n
16,25													36	305			0,10508	0,06544	0,03964	1,6057					52061					50	1	30,028
16,265556																														n	n
16,266667																	0,10524	0,06565	0,0396	1,60316					52067					50	1	30,014
16,282222																														n	n
16,283333																	0,10523	0,06587	0,03936	1,5976					52073					50	1	30,003
16,298889																														n	n
16,3																	0,10539	0,06537	0,04002	1,61218					52078					50	1	30,008
16,315556																														n	n
16,316667																	0,10539	0,06584	0,03955	1,6007					52084					50	1	30,011
16,332222																														n	n
16,333333													34	335			0,10562	0,06565	0,03997	1,60895					52089					50	1	29,981
16,348889																														n	n
16,35																	0,10609	0,06628	0,03981	1,60057					52095					50	1	30,008
16,365556																														n	n
[truncated: 41,569 more rows]
